# Supplementary material for: Intermittent Vibration Induces Sleep via an Allatostatin A‐GABA Signaling Pathway and Provides Broad Benefits in Alzheimer's Disease Models
Source: Adv Sci (Weinh). 2024 Dec 10;12(5):2411768. doi: 10.1002/advs.202411768 (PMC11791986; doi:10.1002/advs.202411768)
Supplement: Supplementary file 2 — Supplemental Table 1 [file ADVS-12-2411768-s001.xlsx]

## Sheet: DEG
name	w1118VIS1	w1118VIS2	w11181	w11182
FBgn0000003	0.159291	0	4.50422	0.806156
FBgn0000008	14.5506	13.1238	14.1886	12.4572
FBgn0000014	0	0.0206409	0.00945746	0.00880192
FBgn0000015	0.0121181	0.00958783	0	0.00408855
FBgn0000017	13.4313	11.9012	15.072	11.4964
FBgn0000018	6.10616	6.23855	4.76408	5.75058
FBgn0000024	26.4869	24.4166	22.8151	24.949
FBgn0000028	4.19015	4.81987	5.23477	5.07854
FBgn0000032	11.5305	9.77459	10.6719	9.55111
FBgn0000036	3.49425	3.7574	4.25117	3.82972
FBgn0000037	25.943	25.6421	26.9734	21.8603
FBgn0000038	242.208	288.441	310.669	285.358
FBgn0000039	37.9109	43.8324	50.9305	38.2918
FBgn0000042	309.327	321.631	311.939	300.532
FBgn0000043	23.4625	28.6449	34.4368	25.3789
FBgn0000044	906.453	938.991	1138.7	1009.15
FBgn0000045	159.329	76.7051	263.856	96.7437
FBgn0000046	110.294	111.658	136.411	112.849
FBgn0000047	32.0407	18.0738	26.9222	25.7815
FBgn0000052	14.4259	12.3529	13.0723	12.0248
FBgn0000053	11.5085	11.1986	11.1941	12.0319
FBgn0000055	0.697306	1.12849	0.827306	1.048
FBgn0000057	21.4129	21.9833	23.8305	20.3059
FBgn0000061	1.21312	0.876357	1.14725	1.38805
FBgn0000063	1.82415	2.37611	2.56452	2.58941
FBgn0000064	346.901	306.903	245.244	310.195
FBgn0000071	0.465022	0.609983	0.798538	0.346821
FBgn0000075	16.2115	12.5046	15.6281	15.1084
FBgn0000077	10.2156	12.1636	11.3651	11.4587
FBgn0000078	62.5156	8.13032	9.74044	31.0381
FBgn0000079	184.116	31.8208	29.5637	120.491
FBgn0000083	129.88	135.682	125.436	145.927
FBgn0000084	146.436	156.43	152.031	152.472
FBgn0000092	5.21887	4.51977	50.8781	3.99751
FBgn0000097	7.22193	6.2702	7.24647	6.10777
FBgn0000100	727.368	770.239	682.079	731.87
FBgn0000108	91.5402	87.8826	83.6258	79.4607
FBgn0000109	7.93024	8.30437	8.06657	10.6237
FBgn0000114	7.6293	6.5224	6.58202	6.98587
FBgn0000115	37.4733	41.0675	38.5938	40.8903
FBgn0000116	822.06	853.07	877.899	822.028
FBgn0000117	146.198	139.489	176.048	133.979
FBgn0000119	9.38488	7.40343	8.12576	6.93031
FBgn0000120	6621.98	7688.66	5418.05	7552.28
FBgn0000121	10978.4	12027.2	11005.4	10740.4
FBgn0000137	0.0588001	0.069784	0	0.0198387
FBgn0000139	18.9234	19.6004	20.3949	19.3479
FBgn0000140	0.105206	0.214043	0.171627	0.129305
FBgn0000146	0.458114	0.54369	0.377966	0.27182
FBgn0000147	2.14432	1.82801	2.13501	2.04816
FBgn0000150	562.234	687.786	535.655	643.018
FBgn0000152	4.90153	4.03907	4.52608	3.85665
FBgn0000153	23.5352	21.2598	28.0707	30.0539
FBgn0000157	14.3647	14.3491	14.7616	17.1475
FBgn0000158	0.244749	0.0580936	0.0532359	0.0495458
FBgn0000163	7.91394	5.9377	5.81252	6.11407
FBgn0000173	71.2123	66.7825	67.9731	59.0037
FBgn0000179	2.96162	2.62454	3.06797	2.61012
FBgn0000180	2.99493	2.2258	2.81445	1.72172
FBgn0000181	202.373	203.797	189.537	189.246
FBgn0000183	21.1286	18.0124	17.8158	18.7379
FBgn0000206	130.807	126.051	146.043	120.384
FBgn0000212	25.5287	21.8546	24.5064	22.1015
FBgn0000221	8.80298	9.04401	7.39469	7.81304
FBgn0000228	18.8955	17.495	17.9878	16.556
FBgn0000229	84.3758	94.9554	111.4	91.8773
FBgn0000233	1.10385	1.54124	1.5536	1.3309
FBgn0000239	28.1244	27.8453	30.4374	29.1476
FBgn0000241	30.9287	30.4715	25.9939	27.6959
FBgn0000244	35.6263	26.2497	26.9192	28.6684
FBgn0000246	2.01092	2.94558	2.75838	3.17231
FBgn0000247	20.3229	18.359	21.063	18.1758
FBgn0000250	55.6091	52.7839	62.5509	59.535
FBgn0000251	0.0926616	0.0219942	0.0604652	0.412676
FBgn0000253	458.851	472.371	318.999	411.544
FBgn0000256	27.5464	30.817	36.2424	33.2203
FBgn0000257	14.5782	13.0687	14.9012	12.319
FBgn0000259	17.0226	16.3581	15.6803	16.3341
FBgn0000261	133.779	121.133	164.518	146.656
FBgn0000273	40.3487	35.1591	29.7853	30.87
FBgn0000274	0.141225	0.377113	0	0.142945
FBgn0000276	1.12397	0.500222	0.305596	0.284414
FBgn0000277	2.28078	0.636902	0.437734	0
FBgn0000278	0.224132	0	0.487515	0.113431
FBgn0000279	0.987111	0.292876	0.402579	0.374674
FBgn0000283	27.4253	24.9774	25.6398	24.9406
FBgn0000286	13.9518	12.8246	11.5601	13.686
FBgn0000287	11.1413	10.4453	10.8818	8.45558
FBgn0000289	45.777	41.855	47.0661	41.131
FBgn0000299	13.8828	9.82885	12.7795	10.1968
FBgn0000303	31.2058	26.2121	31.4588	21.6582
FBgn0000307	14.4415	11.8858	13.192	10.7904
FBgn0000308	106.964	113.48	93.0484	110.684
FBgn0000316	18.6224	19.5561	21.5541	17.067
FBgn0000317	6.37486	4.51193	5.84867	4.91587
FBgn0000318	106.365	116.05	104.61	119.712
FBgn0000319	81.1374	66.9118	77.5857	63.8228
FBgn0000320	29.3771	26.5162	18.7542	24.2478
FBgn0000326	14.8773	12.8132	14.916	14.1696
FBgn0000330	27.0089	23.4512	23.5634	22.229
FBgn0000337	0	0	0	0.0538638
FBgn0000339	43.3972	43.6132	45.5319	48.1265
FBgn0000346	172.754	170.143	193.284	134.505
FBgn0000351	0.834571	1.50278	1.12674	1.10689
FBgn0000352	10.9696	10.0755	12.202	8.5222
FBgn0000355	0.184963	0.43903	0.10058	0.187216
FBgn0000356	0.0912415	0	0.0992309	0.184705
FBgn0000357	3.08225	5.83541	3.19251	4.15971
FBgn0000358	3.51175	2.7785	1.98919	3.99883
FBgn0000359	0	0	0.139243	0
FBgn0000360	0	0.0452563	0	0
FBgn0000370	50.1187	36.6265	35.0317	32.7866
FBgn0000376	9.6825	9.48387	9.29068	9.00645
FBgn0000377	17.7074	18.6639	18.8358	16.0625
FBgn0000382	39.9755	38.7105	35.8651	39.1097
FBgn0000384	12.0966	11.0228	9.70754	10.9009
FBgn0000394	13.4788	14.207	13.5489	16.6016
FBgn0000395	9.53882	9.77992	7.14339	8.67501
FBgn0000404	0.489497	0.697123	0.60334	0.495458
FBgn0000405	0.234467	0.426674	0.203998	0.31643
FBgn0000406	21.4433	26.1025	52.8964	22.7262
FBgn0000411	7.51339	7.14508	8.85958	6.80005
FBgn0000412	66.5068	67.6373	71.8335	60.4335
FBgn0000414	45.1927	39.7322	47.2668	38.7329
FBgn0000416	258.383	235.54	255.101	235.423
FBgn0000422	220.363	240.186	279.345	251.796
FBgn0000426	11.2186	13.6774	15.6394	13.523
FBgn0000427	0.00828603	0.0196677	0	0
FBgn0000439	12.746	13.1252	12.387	16.4038
FBgn0000442	0.239708	0.175068	0.200536	0.130645
FBgn0000447	20.3196	22.2721	20.3042	21.091
FBgn0000448	2.01162	2.85191	2.31646	2.5843
FBgn0000449	0.048231	0	0	0.0244092
FBgn0000451	0.560181	0.166206	0.553847	0.438138
FBgn0000454	39.7203	45.0157	71.0197	38.3922
FBgn0000455	25.0224	22.7143	29.2047	28.1935
FBgn0000459	4.69387	3.98652	4.57843	3.96414
FBgn0000463	1.34456	1.06025	1.23657	1.4066
FBgn0000464	2.22544	2.83801	1.75885	3.2972
FBgn0000473	164.735	205.165	384.466	182.695
FBgn0000477	34.4412	23.1071	34.3355	28.6187
FBgn0000479	8.39337	9.01934	8.84267	10.0762
FBgn0000482	12.6717	11.0332	12.4048	11.6822
FBgn0000489	50.2784	37.4883	44.4418	41.5329
FBgn0000490	5.75483	4.84593	4.43079	4.82636
FBgn0000492	2.10892	1.59475	2.33418	1.79458
FBgn0000499	21.503	19.6367	21.9652	16.9508
FBgn0000500	136.941	130.633	175.423	107.939
FBgn0000504	5.35147	4.62461	5.36802	6.02141
FBgn0000520	20.7451	22.8698	20.9574	21.5757
FBgn0000524	3.22249	2.76128	2.61158	3.11061
FBgn0000527	6.63943	6.67435	21.9591	9.68151
FBgn0000529	3.07736	2.8094	3.06363	2.20435
FBgn0000533	21.3032	25.1716	19.2676	28.1924
FBgn0000535	6.45281	7.34996	7.77757	8.41693
FBgn0000536	30.4688	29.6735	30.3828	29.1937
FBgn0000541	15.9501	15.2537	15.521	14.9861
FBgn0000542	2.31336	1.68229	2.2816	1.96276
FBgn0000543	20.4213	23.4923	25.1002	21.4574
FBgn0000546	4.55952	4.55774	4.02541	4.53255
FBgn0000547	10.5783	8.65691	8.53769	9.16142
FBgn0000551	2.01939	3.44879	2.73188	2.9912
FBgn0000552	0.584394	0.780254	0.635565	0.517572
FBgn0000557	572.99	492.168	445.475	418.554
FBgn0000559	947.668	875.731	873.676	772.087
FBgn0000560	0.609115	0.556075	0.687929	0.569107
FBgn0000562	27.3954	23.6116	28.5322	24.3123
FBgn0000564	1.08246	0.401456	5.51831	1.23259
FBgn0000565	37.5326	38.6992	49.5414	36.6367
FBgn0000566	27.0365	29.2186	28.2123	31.3451
FBgn0000567	3.69	3.5313	4.19073	3.20802
FBgn0000568	7.0888	6.89596	6.09598	6.27555
FBgn0000575	74.5685	63.9183	67.0423	65.2656
FBgn0000576	3.57499	4.08313	3.38634	3.65743
FBgn0000577	1.92764	2.30797	2.13354	2.57271
FBgn0000578	7.13441	6.60622	7.37543	6.25317
FBgn0000579	326.441	295.426	297.305	276.944
FBgn0000581	9.86414	8.42764	7.59989	8.5397
FBgn0000588	9.50326	9.1223	7.20437	8.74196
FBgn0000591	0.12387	0.0735046	0	0
FBgn0000592	109.438	110.896	143.383	104.525
FBgn0000606	0.0338749	0.0402027	0.147364	0.0342874
FBgn0000611	35.8437	32.1142	33.5388	30.2213
FBgn0000615	0.434299	2.55995	0.661258	0.761952
FBgn0000617	11.7799	12.522	11.1524	12.8669
FBgn0000618	12.6882	15.1707	17.4035	19.7433
FBgn0000625	5.80978	5.78179	7.93103	5.98773
FBgn0000629	16.0667	15.6319	17.8234	17.7456
FBgn0000633	13.0822	12.9635	13.1186	12.798
FBgn0000635	15.1763	14.3827	14.4775	14.5297
FBgn0000636	10.2143	9.63456	11.3907	10.3532
FBgn0000639	0.0412364	0.0652526	3.9914	0.111303
FBgn0000640	0.177386	0.105261	1.3022	0.224433
FBgn0000644	1.73103	2.75875	2.31291	2.10253
FBgn0000658	1.47538	0.811821	1.50246	0.760252
FBgn0000659	8.53952	5.79879	7.41532	6.82264
FBgn0000662	48.076	49.3289	53.6603	48.7911
FBgn0000667	72.7611	61.5214	79.8004	64.6676
FBgn0000709	12.9949	10.0122	12.845	9.50779
FBgn0000711	35.8213	37.582	43.3794	34.5213
FBgn0000715	14.3185	16.6367	17.7502	15.4725
FBgn0000719	8.30081	6.22602	5.83167	6.47769
FBgn0000721	17.1087	14.1048	15.5717	15.7238
FBgn0000723	33.3843	27.4256	30.3817	29.9694
FBgn0000808	0	0.1	0.0687287	0.0639648
FBgn0000810	8.84834	9.66779	8.57086	8.81393
FBgn0000826	1.75292	2.58777	2.60388	2.76959
FBgn0000927	0.468822	0.429945	0.324465	0.388253
FBgn0000928	0.666412	0.758617	0.384569	0.619464
FBgn0000964	3.23249	2.50899	2.62553	1.87752
FBgn0000996	2.20079	1.89137	2.60808	1.75135
FBgn0001075	0.463506	0.325358	0.439544	0.377609
FBgn0001077	0.214783	0.223041	0.350385	0.380447
FBgn0001078	5.68362	5.61891	4.3764	5.66295
FBgn0001079	6.32892	5.30303	5.76778	4.40412
FBgn0001083	6.94449	4.92098	7.31001	4.84339
FBgn0001084	5.10704	4.45369	5.55423	5.08356
FBgn0001085	5.20328	5.42001	5.95744	5.4182
FBgn0001086	0.143171	0.113277	0.23356	0.193219
FBgn0001087	24.1601	26.4271	27.7694	26.4575
FBgn0001089	0.771798	1.15702	1.10445	1.13068
FBgn0001090	88.9663	65.7524	64.0356	70.526
FBgn0001091	854.184	742.082	763.678	750.906
FBgn0001092	692.901	662.671	711.826	643.643
FBgn0001098	351.021	358.788	431.898	299.228
FBgn0001099	0	0.0962129	0	0
FBgn0001104	15.3461	15.0679	16.7399	15.6962
FBgn0001105	30.7182	28.1062	28.3991	27.1359
FBgn0001108	30.3564	28.747	29.861	29.0838
FBgn0001112	12.5354	12.1863	7.4151	13.187
FBgn0001114	7.2014	6.53566	14.3125	6.78887
FBgn0001120	0.206406	0.244962	0.112239	0.365609
FBgn0001122	32.0441	33.3687	28.2207	30.9689
FBgn0001123	62.1961	65.3303	65.0179	64.5057
FBgn0001124	128.703	131.572	130.755	140.648
FBgn0001125	122.449	137.401	142.013	132.197
FBgn0001128	138.925	127.02	169.101	134.453
FBgn0001133	19.7151	22.1743	22.7815	20.1843
FBgn0001134	1.64961	1.19409	1.20876	0.97103
FBgn0001137	21.7071	21.8467	18.3315	25.3387
FBgn0001138	1.81662	1.96248	1.92503	1.9684
FBgn0001139	24.1936	22.6608	25.9051	22.0967
FBgn0001142	68.9176	66.3863	83.7943	59.0127
FBgn0001145	566.264	494.436	534.702	579.837
FBgn0001147	0.234202	0.151609	0.277864	0.301705
FBgn0001148	0.057766	0.20567	0.0942362	0.146174
FBgn0001149	498.089	624.324	919.716	692.069
FBgn0001150	14.8771	17.4021	18.6533	20.2041
FBgn0001168	21.2542	15.3477	13.6207	19.6342
FBgn0001169	3.419	3.33276	3.11447	3.10735
FBgn0001170	1.08897	0.680205	0.529828	1.16024
FBgn0001174	0.386592	0.64233	0.504531	0.547819
FBgn0001179	8.49984	8.43144	9.12584	8.38322
FBgn0001180	3.73821	2.90363	3.5928	3.23063
FBgn0001185	13.8398	13.0973	13.0694	13.684
FBgn0001186	92.4369	74.9479	74.1749	71.5493
FBgn0001187	7.20961	8.02633	11.9695	6.68391
FBgn0001189	14.5643	13.1172	14.2881	15.1543
FBgn0001197	67.8622	76.5213	66.1024	74.2421
FBgn0001202	61.6472	65.7223	69.8621	61.2744
FBgn0001206	3.92506	4.28512	4.02608	4.08578
FBgn0001208	57.7392	64.9704	61.0806	58.4424
FBgn0001215	148.875	164.073	172.013	168.052
FBgn0001216	26.022	27.1811	25.0226	29.5669
FBgn0001217	4.00917	6.73413	6.5046	5.80981
FBgn0001218	96.4372	86.7642	88.8036	82.5273
FBgn0001220	103.276	91.9645	102.569	88.9755
FBgn0001222	34.2726	33.3906	33.6245	33.6628
FBgn0001224	19.2344	22.1241	37.677	19.8504
FBgn0001225	33.1982	14.9428	16.8217	39.4734
FBgn0001226	9.57231	4.84896	4.57046	11.2249
FBgn0001227	0.742042	0.880656	0.478232	1.11271
FBgn0001228	0	0	0.0245607	0.0228583
FBgn0001229	42.3682	51.5999	68.0676	40.8328
FBgn0001230	16.9292	10.0838	9.65853	18.4319
FBgn0001233	341.86	330.729	294.832	408.45
FBgn0001234	21.4952	27.6533	26.5268	27.2217
FBgn0001235	7.28964	7.09488	6.97851	7.6431
FBgn0001247	41.5482	41.009	48.8765	43.47
FBgn0001248	132.963	127.123	161.099	150.13
FBgn0001250	18.4934	15.3561	16.0971	18.0851
FBgn0001253	0.448604	0.297785	0.215	0.377107
FBgn0001254	0.139426	0.165471	0.121308	0.1129
FBgn0001255	0.6095	1.49838	0.994304	0.572857
FBgn0001256	2.23678	1.19	2.26487	2.38113
FBgn0001257	7.41119	6.33708	11.6338	6.76034
FBgn0001258	9.46676	8.73199	7.1483	11.8658
FBgn0001259	0.824392	0.923009	0.879661	1.13357
FBgn0001263	415.392	465.829	641.537	450.811
FBgn0001269	2.55883	2.84583	2.8704	2.89949
FBgn0001276	15.4611	18.0383	19.8787	17.705
FBgn0001280	26.9678	28.1098	26.8792	31.0095
FBgn0001281	0.0837049	2.58287	0	0
FBgn0001285	0.102279	0.323694	0.148314	5.21075
FBgn0001291	43.5672	47.1272	44.1644	47.9732
FBgn0001296	47.6992	49.4541	47.698	48.1361
FBgn0001297	27.2597	25.777	20.4162	27.208
FBgn0001301	9.74132	7.96884	8.3903	7.2453
FBgn0001308	51.4327	48.8323	51.1159	48.623
FBgn0001311	1.061	0.76345	7.59578	0.659574
FBgn0001313	0	0.0084454	0	0
FBgn0001316	19.5114	17.0439	18.4568	16.9018
FBgn0001319	2.57068	3.05089	3.10248	2.60199
FBgn0001320	7.31086	7.68128	8.67596	9.94632
FBgn0001321	0.249362	0.0422775	0.174341	0.108171
FBgn0001323	3.3994	2.44378	2.92849	4.14375
FBgn0001324	9.56114	8.43224	9.48574	7.68751
FBgn0001325	0.79902	0.615099	0.716325	0.644815
FBgn0001330	4.03875	3.77122	3.78563	3.49868
FBgn0001341	4.47808	3.60962	4.18048	3.94311
FBgn0001404	37.2177	34.046	37.3767	35.0858
FBgn0001491	21.0094	25.2366	23.2372	23.6911
FBgn0001565	76.9567	73.3811	75.8863	62.3789
FBgn0001612	7.36228	6.7906	7.57178	6.76344
FBgn0001624	25.0994	23.1505	22.921	24.5754
FBgn0001941	32.4589	30.2785	27.2995	30.9049
FBgn0001942	568.503	567.849	514.288	507.507
FBgn0001961	113.405	119.936	95.8811	100.452
FBgn0001965	21.2573	17.8352	20.5999	15.1426
FBgn0001977	7.51385	7.79077	9.4239	7.54402
FBgn0001978	19.9015	17.3053	15.0209	16.8874
FBgn0001983	0	0.0254388	0.0233117	0
FBgn0001986	7.49295	6.52758	6.86312	5.29818
FBgn0001987	9.89231	7.31233	8.61376	8.8475
FBgn0001989	139.283	146.612	158.006	146.422
FBgn0001990	4.49808	4.64323	4.86646	4.52914
FBgn0001991	32.1004	35.1199	37.9309	35.0993
FBgn0001992	1.67476	2.61634	1.41252	2.0584
FBgn0001994	23.7491	20.6223	22.8163	19.6249
FBgn0001995	20.7549	22.3978	23.0329	22.8179
FBgn0002021	22.4477	22.5372	25.505	20.463
FBgn0002022	26.8995	25.3331	25.7772	27.1703
FBgn0002023	4.8507	4.59489	5.25124	4.27916
FBgn0002031	52.7078	54.1243	61.5764	53.5544
FBgn0002036	40.015	42.5591	43.2916	36.579
FBgn0002044	30.1977	27.8568	27.5877	26.6398
FBgn0002069	3.1738	3.21789	3.1774	2.72314
FBgn0002121	9.05459	7.77149	6.50726	9.97826
FBgn0002174	30.5556	32.5497	32.6055	28.4125
FBgn0002183	13.7463	13.2505	14.7956	12.2937
FBgn0002283	21.6769	27.095	21.5089	25.7865
FBgn0002284	66.9518	75.0873	101.347	77.3168
FBgn0002306	7.10297	6.67133	9.33636	8.19445
FBgn0002354	29.1301	32.3147	38.0733	34.3844
FBgn0002413	28.4793	27.6657	25.8072	27.2034
FBgn0002431	19.8997	16.6159	17.6274	16.5966
FBgn0002440	0.164164	0.097415	3.07979	0.124622
FBgn0002441	17.0378	15.6549	17.9539	14.95
FBgn0002466	0.203539	0.278723	0.204333	0.269408
FBgn0002521	25.4843	29.1765	28.4337	28.2041
FBgn0002522	1.51672	1.33611	1.27541	1.82007
FBgn0002524	20.8602	20.0512	20.8683	19.309
FBgn0002525	10.9989	11.0267	10.9779	10.0493
FBgn0002526	1.11635	0.826842	1.05901	1.03097
FBgn0002531	2.37022	1.64533	1.41048	1.9917
FBgn0002533	0.205515	0.304882	0.447021	0.208018
FBgn0002534	0.195732	0.0774316	0.425741	0.462269
FBgn0002535	0.0601365	0.14274	0.130804	0.182606
FBgn0002542	1.20986	1.27632	1.1696	1.18377
FBgn0002543	2.16422	1.36622	1.91135	1.44484
FBgn0002552	6.69974	6.46619	6.46418	5.62032
FBgn0002562	0.0544321	0.0430667	0.473586	0.055095
FBgn0002563	0.848955	1.7889	3.07136	0.999586
FBgn0002564	1.63775	2.3053	3.14809	1.71552
FBgn0002565	0	0	0.0418236	0
FBgn0002566	18.5082	19.2067	20.1385	19.973
FBgn0002567	154.1	128.383	151.702	130.402
FBgn0002569	0.350895	0.388679	0.178089	1.53906
FBgn0002570	14.1111	9.59626	7.1769	16.1838
FBgn0002571	0.0265338	0.157451	0.144286	0.483424
FBgn0002573	1.26309	0.784109	0.69741	0.826087
FBgn0002576	7.71828	6.7152	6.01926	6.04686
FBgn0002577	0.0419631	0.0332012	0.106487	0.0849482
FBgn0002578	9.38594	4.6082	4.49629	11.5926
FBgn0002579	1002.76	1040.52	914.931	915.954
FBgn0002590	442.673	460.153	412.557	454.464
FBgn0002592	3.48377	4.13454	3.73469	4.93667
FBgn0002593	1408.69	1758.61	1372.73	1610.08
FBgn0002609	3.46718	3.29188	2.93723	3.54634
FBgn0002622	726.36	771.644	681.701	687.976
FBgn0002626	738.594	782.829	654.9	776.72
FBgn0002631	0	0	0	0.163973
FBgn0002632	0.0418893	0.0994284	0.227786	0.169598
FBgn0002633	0.291007	0.402928	0.474732	0.294551
FBgn0002638	13.8957	13.6951	14.1269	12.21
FBgn0002641	6.35239	7.09866	7.69956	7.91701
FBgn0002643	14.8593	13.4095	13.8593	12.4094
FBgn0002645	12.2576	10.2934	7.85631	10.3018
FBgn0002673	1.10111	0.99792	1.08866	0.851089
FBgn0002707	2.91897	3.05668	3.34694	2.95452
FBgn0002709	0.00754803	0.017916	0	0.0381998
FBgn0002715	3.63573	3.21957	3.9845	3.14216
FBgn0002716	0.621236	0.614403	0.675633	0.335361
FBgn0002719	124.307	117.574	130.996	137.238
FBgn0002723	8.60264	7.34337	7.19763	7.21985
FBgn0002732	0.563646	0.501702	1.37925	1.28365
FBgn0002733	19.9668	19.6508	17.9017	21.6394
FBgn0002734	0.0940337	0	0.0511338	0.190358
FBgn0002735	0.209124	0.310236	0.113718	0.0529178
FBgn0002736	17.6608	19.0638	18.9724	18.3567
FBgn0002772	305.204	293.219	472.268	333.331
FBgn0002773	671.398	582.337	888.709	657.389
FBgn0002774	43.9952	41.4103	44.6778	38.5893
FBgn0002775	12.451	10.6451	12.2791	10.6449
FBgn0002778	10.7565	8.814	11.3119	8.35026
FBgn0002780	29.8847	27.8794	29.7609	27.6137
FBgn0002781	13.4888	14.5498	14.9941	13.3456
FBgn0002783	26.3073	25.8145	27.8565	25.8046
FBgn0002787	68.2089	69.1067	97.2406	72.3122
FBgn0002789	313.25	327.941	381.222	356.628
FBgn0002791	12.2099	11.5262	13.5832	12.3586
FBgn0002838	0	0	0	0.0678032
FBgn0002842	0.0498202	0	0.0541826	0.151281
FBgn0002855	0.298297	0	0	0
FBgn0002856	0.189	0	0	0
FBgn0002862	0.535147	26.584	0.914581	0.309522
FBgn0002865	0.144437	6.38532	0.196355	0.073098
FBgn0002868	506.218	578.897	534.783	590.687
FBgn0002869	1.71265	1.74221	2.2174	3.54957
FBgn0002872	2.67236	2.51253	2.83086	2.9508
FBgn0002878	2.36771	2.14814	2.25581	1.78255
FBgn0002887	3.87054	3.87805	3.80293	3.71019
FBgn0002891	2.70951	2.77182	2.3482	2.41398
FBgn0002899	0.580485	0.487285	0.538926	0.458579
FBgn0002901	2.09726	2.60947	2.66718	2.41383
FBgn0002905	1.60244	1.65525	1.54911	1.38917
FBgn0002906	2.39825	1.99943	2.5328	1.89582
FBgn0002917	30.0647	27.0387	32.8879	22.2094
FBgn0002921	400.76	376.222	384.782	349.711
FBgn0002922	1.21246	0.664133	0.676221	1.13283
FBgn0002924	1.62846	1.95344	2.26619	1.91415
FBgn0002926	0.0752327	0.041209	0.0377632	0.0937217
FBgn0002930	72.74	85.4279	73.0508	90.8662
FBgn0002931	3.08245	2.89612	2.86347	3.50998
FBgn0002932	2.12221	2.46617	1.79113	2.71863
FBgn0002937	101.925	96.4635	89.283	98.7108
FBgn0002938	935.609	804.875	938.914	762.132
FBgn0002939	1.38516	1.07486	1.50644	2.56139
FBgn0002940	28991.6	31301.4	20987.2	28457.7
FBgn0002941	4.28118	4.8692	5.70366	4.47776
FBgn0002945	6.99085	6.58826	5.90434	7.05693
FBgn0002948	9.47116	14.3101	7.38166	12.4014
FBgn0002962	0	0	0.0220513	0.0205228
FBgn0002973	25.0445	19.8229	21.2947	20.0834
FBgn0002985	2.90192	2.76966	2.97946	3.61509
FBgn0002989	2.48235	1.86584	2.41174	1.89281
FBgn0003002	1.84743	1.75018	1.53333	1.98475
FBgn0003008	21.1809	23.9699	30.3364	25.4806
FBgn0003009	0.0121655	0.0144381	0	0.0246274
FBgn0003011	9.20339	10.6083	11.9295	9.11441
FBgn0003016	13.9489	11.0887	13.8462	12.5485
FBgn0003023	0.181042	0.479306	0.242332	0.394686
FBgn0003028	1.58331	1.59645	1.45596	1.75894
FBgn0003041	3.84749	3.46132	4.14854	3.44403
FBgn0003042	12.8453	13.4081	13.5913	11.3765
FBgn0003044	8.65866	7.38797	8.37709	7.32358
FBgn0003046	2.85238	4.09374	4.11214	4.63281
FBgn0003048	4.97149	4.68283	4.94093	4.14894
FBgn0003053	5.39222	4.35742	3.90263	4.46731
FBgn0003057	0	0	0.0605477	0
FBgn0003060	1.79095	4.251	7.66935	2.94574
FBgn0003062	12.1419	13.4236	13.323	13.2773
FBgn0003065	0.244247	0.096624	0.531267	0.164814
FBgn0003068	59.9691	40.73	21.557	50.4018
FBgn0003071	120.523	110.041	115.952	109.292
FBgn0003074	221.974	201.813	212.142	203.728
FBgn0003076	130.118	132.71	118.774	125.713
FBgn0003079	17.0461	16.4371	18.5021	14.1662
FBgn0003082	9.02249	8.95674	9.41791	8.49579
FBgn0003086	0.0690262	0.0819204	0	0
FBgn0003087	1.02269	1.44491	1.1652	1.42948
FBgn0003089	0.134665	0.144354	0.32126	0.145099
FBgn0003090	4.50307	3.87835	4.69011	4.61506
FBgn0003091	26.839	30.6411	33.7652	30.2571
FBgn0003093	30.6381	31.0829	31.6427	31.3536
FBgn0003114	0.154637	0	0.0840885	0
FBgn0003116	18.2603	16.4606	16.9816	15.3925
FBgn0003117	0.305798	0.557344	0.35633	0.420066
FBgn0003118	3.8996	2.62349	3.04747	3.64771
FBgn0003124	0.0958955	0.417299	0.0521462	0.145595
FBgn0003129	1.2436	0.374484	0.7469	0.95815
FBgn0003130	1.02697	1.2418	1.49621	1.15715
FBgn0003132	0.0755202	0.35851	0.109511	0.0509599
FBgn0003134	34.7195	32.3126	33.4512	36.2537
FBgn0003137	6.92663	5.62052	4.23875	5.63202
FBgn0003139	25.5628	22.5763	24.0593	22.7945
FBgn0003140	0	0.240532	0	0
FBgn0003141	102.003	132.91	159.547	146.556
FBgn0003145	0	0.0419481	0.0384405	0.035776
FBgn0003149	95.7186	73.6958	104.961	78.7567
FBgn0003159	14.1114	11.325	13.1009	12.3635
FBgn0003162	206.027	171.545	182.234	190.861
FBgn0003165	9.34153	9.11262	7.06862	9.12432
FBgn0003169	17.1974	15.3109	14.2114	15.0042
FBgn0003174	2.33632	2.51006	2.17536	2.48093
FBgn0003175	12.4588	11.5354	12.5761	10.7174
FBgn0003187	1.00481	1.07326	0.887897	0.762786
FBgn0003189	5.57421	5.02903	5.13188	4.58674
FBgn0003204	68.6502	65.3411	65.7151	59.3266
FBgn0003205	49.3065	44.3713	44.9996	38.9013
FBgn0003206	34.9567	32.6589	34.8841	33.5671
FBgn0003209	25.1399	27.0273	24.7777	29.0153
FBgn0003210	16.0014	12.0026	11.4618	12.0195
FBgn0003218	16.9913	15.7193	16.1518	14.9647
FBgn0003227	0.484236	0.588375	0.476481	0.501803
FBgn0003231	126.995	123.482	149.794	140.035
FBgn0003248	105.375	54.496	66.4843	72.8243
FBgn0003249	867.509	1022.82	793.921	871.35
FBgn0003250	2426.81	2754.81	2071.48	2631.29
FBgn0003254	0.479854	0.46044	0.433042	0.506366
FBgn0003255	5.67717	5.47829	4.87595	4.90495
FBgn0003256	6.71976	7.03678	7.90864	7.42396
FBgn0003257	3.24684	2.96625	2.94685	3.02631
FBgn0003261	186.506	171.149	178.063	159.706
FBgn0003267	0.383788	0.865412	0.709569	0.854616
FBgn0003268	1.83779	1.77977	1.57498	1.32444
FBgn0003270	0	0.503404	0.131803	0
FBgn0003274	1016.04	1020.82	863.68	985.951
FBgn0003275	34.2464	47.644	40.7877	45.8913
FBgn0003277	12.8121	10.3047	11.1041	10.0481
FBgn0003278	3.46119	3.2513	3.25557	3.39513
FBgn0003279	871.594	882.074	728.287	796.88
FBgn0003285	3.32962	3.38192	2.98312	3.34704
FBgn0003292	6.79152	6.88402	8.54327	7.00699
FBgn0003295	9.16536	11.3805	11.2643	9.78641
FBgn0003300	1.86272	1.65352	2.40464	1.94672
FBgn0003301	41.3242	30.9483	32.9759	28.5449
FBgn0003302	12.1105	15.4546	15.2953	11.8626
FBgn0003308	7.07228	5.26542	6.58081	5.50219
FBgn0003310	11.8567	10.0325	7.89017	10.1676
FBgn0003312	0.698438	0.669502	0.964101	0.570993
FBgn0003317	21.362	22.0181	23.3771	19.7376
FBgn0003319	0.205097	0.338069	0.322192	0.449789
FBgn0003321	75.3316	85.0507	91.7469	86.625
FBgn0003326	8.04257	8.44302	10.3706	7.59443
FBgn0003330	20.262	20.2347	23.2119	19.352
FBgn0003334	13.894	11.4884	11.8262	11.0539
FBgn0003339	4.94283	4.52003	5.29642	5.91937
FBgn0003345	7.76415	7.20911	7.12629	7.69922
FBgn0003346	6.62548	7.06269	6.79572	7.24828
FBgn0003353	29.6695	33.6253	38.5724	32.178
FBgn0003356	12.4319	3.93446	1.08164	654.724
FBgn0003357	6.60648	1.68663	0.919006	249.943
FBgn0003358	1.05023	0.186963	0.0571097	8.29158
FBgn0003360	1022.41	959.968	1035.82	870.437
FBgn0003366	14.5315	10.8332	11.2142	10.9089
FBgn0003371	23.5492	20.5089	18.3547	19.5548
FBgn0003372	0.397906	0.386374	0.786813	0.45157
FBgn0003373	0.0429469	0.152908	0	0
FBgn0003375	1.19819	0.444379	0.651554	0.909587
FBgn0003377	0	0	0.322732	0
FBgn0003378	0	0.314903	0.577142	0.402853
FBgn0003380	12.8193	14.9537	17.4994	16.9376
FBgn0003382	0.0545211	0.0647057	0.0338829	0.0315343
FBgn0003386	21.8899	21.4569	20.5019	20.3535
FBgn0003388	0.442171	0.243642	0.206095	0.415587
FBgn0003390	8.51259	5.75951	7.29678	6.81785
FBgn0003391	9.78608	7.86935	11.3714	8.65486
FBgn0003392	116.863	107.784	120.376	94.3636
FBgn0003396	7.54895	6.12693	6.8063	6.15479
FBgn0003401	0.140579	0.266942	0.214043	0.113833
FBgn0003410	18.5277	18.8995	15.8719	15.9115
FBgn0003411	0.12228	0	0	0
FBgn0003415	8.7849	8.14784	7.78219	8.97022
FBgn0003416	2.46612	1.83174	2.20769	1.99523
FBgn0003423	107.426	101.981	100.096	84.7589
FBgn0003429	25.1064	27.6752	23.6672	31.8887
FBgn0003430	8.75688	9.16301	9.92351	9.10034
FBgn0003435	12.1311	13.3438	10.3628	13.3539
FBgn0003444	3.10153	3.07447	3.91591	3.21147
FBgn0003447	28.1803	25.8529	24.1342	24.8257
FBgn0003448	0.057108	0.16944	0.124217	0.0578035
FBgn0003449	42.2093	50.5679	48.2626	44.6863
FBgn0003450	0.0995709	0.0787806	0.0721931	0.067189
FBgn0003459	3.43968	3.06493	3.38232	2.98103
FBgn0003460	18.6683	18.3006	17.0307	18.3765
FBgn0003462	487.297	535.642	550.615	572.922
FBgn0003463	7.32683	5.38752	4.29376	5.91189
FBgn0003464	49.9995	48.9212	53.6174	43.6096
FBgn0003475	56.6485	55.6474	53.9644	56.2934
FBgn0003479	6.95611	8.12916	9.26352	8.26219
FBgn0003480	4.61139	5.10523	4.34149	4.00573
FBgn0003482	0.0928423	0.275463	0.100972	0.234932
FBgn0003483	0.86541	0.664574	0.808314	0.649233
FBgn0003486	0.0382709	0	0.020811	0.0193685
FBgn0003495	11.8667	12.4814	12.1608	15.0905
FBgn0003499	1.96078	2.22951	1.76854	2.04408
FBgn0003502	3.36807	3.02611	3.21516	3.22207
FBgn0003507	1.3559	0.959695	1.19925	1.04171
FBgn0003512	17.1905	16.8186	16.4509	15.6224
FBgn0003513	9.01915	9.09236	10.5772	9.8998
FBgn0003514	116.957	116.059	100.38	101.488
FBgn0003515	19.3753	19.307	11.9721	17.8141
FBgn0003517	900.733	1052.94	828.776	951.443
FBgn0003520	50.6974	46.5761	39.7775	38.1337
FBgn0003525	0.155444	0.166033	0.236677	0.110136
FBgn0003527	0.203365	0.144812	0	0.0823366
FBgn0003545	0.058083	0.068933	0	0
FBgn0003557	29.4027	23.4677	23.6969	22.4161
FBgn0003559	25.8683	30.1004	28.5115	29.8622
FBgn0003567	8.29158	7.32277	7.79369	7.29275
FBgn0003575	16.9959	15.1756	18.2685	14.4997
FBgn0003598	9.25028	8.58339	9.35265	7.68314
FBgn0003607	62.5736	71.9178	67.5856	72.4208
FBgn0003612	25.9549	28.4701	28.3715	25.9935
FBgn0003638	146.9	165.839	182.979	171.668
FBgn0003651	4.23928	3.41474	3.54581	3.52406
FBgn0003654	16.592	13.9089	13.3416	12.5043
FBgn0003655	0.188439	0.251595	0.128087	0.0953672
FBgn0003656	32.9954	30.9594	34.9377	29.0397
FBgn0003660	67.6111	70.6906	61.5552	78.5282
FBgn0003676	39.6901	41.7943	33.7998	44.5073
FBgn0003683	0.226955	0.5387	0.599438	0.557888
FBgn0003687	10.336	10.6367	10.9423	12.7559
FBgn0003701	0.228881	0.358066	0.33944	0.358033
FBgn0003710	16.1404	16.2074	16.3995	13.7636
FBgn0003714	13.3693	15.6542	17.1688	15.284
FBgn0003716	18.7375	15.3777	16.7092	14.9529
FBgn0003719	2.69406	3.23096	2.48275	2.15279
FBgn0003720	0.0484764	0	0.0527211	0
FBgn0003721	63.543	60.8204	72.2242	62.5565
FBgn0003731	10.0028	7.87624	8.92512	8.49384
FBgn0003733	0.152118	0.126373	0.281244	0.446514
FBgn0003741	25.4716	34.6888	31.5478	32.8285
FBgn0003742	16.1171	17.4725	17.5003	17.6205
FBgn0003744	37.4462	34.4851	36.384	32.5097
FBgn0003747	0.0958955	0.0758726	0.104292	0.129418
FBgn0003748	81.4332	72.1021	74.8227	75.5176
FBgn0003751	2.214	3.39663	2.17295	2.89686
FBgn0003861	1599.08	1422.57	1347.61	1196.99
FBgn0003862	6.60258	5.76433	4.81418	5.56802
FBgn0003863	110.818	9.66184	4.99916	607.534
FBgn0003866	3.55298	3.10577	3.08689	3.10724
FBgn0003867	37.0569	34.8923	28.2263	33.6216
FBgn0003870	10.8403	10.928	10.8231	11.6996
FBgn0003882	26.8769	24.5994	25.6152	23.4552
FBgn0003884	1261.08	1330.31	1183.83	1162.83
FBgn0003885	78.2977	81.5902	109.379	77.4008
FBgn0003886	0.702209	0.398574	2.32429	0.309026
FBgn0003889	1.62986	4.51341	1.82885	1.46641
FBgn0003890	60.9303	57.886	83.3931	66.7279
FBgn0003891	38.6257	34.0111	31.8476	34.0023
FBgn0003892	2.51037	2.18073	1.93271	2.32265
FBgn0003896	8.47935	7.48778	8.00267	7.21521
FBgn0003900	0.718011	0.639102	0.845956	0.888256
FBgn0003922	0.496126	0	0.539568	0.753252
FBgn0003923	0	0.295943	0	0
FBgn0003930	6.99433	7.51032	5.43341	7.75375
FBgn0003935	0.375024	0	0	0.379591
FBgn0003938	0	0.459553	0	0.391936
FBgn0003941	1266.01	1497.7	1304.79	1404.55
FBgn0003942	849.904	991.194	954.51	999.748
FBgn0003943	170.887	188.219	222.133	197.073
FBgn0003944	0.122351	0.224411	0.108871	0.123841
FBgn0003950	0.458826	0.497184	0.91122	0.514893
FBgn0003961	0.0377402	0	0	0
FBgn0003963	3.77843	3.82678	4.27149	3.75255
FBgn0003964	25.3504	22.2714	24.8592	19.9307
FBgn0003965	6.67888	5.58753	5.12031	4.83928
FBgn0003969	26.2558	26.506	27.7994	26.6621
FBgn0003975	1.60228	1.90159	2.24806	1.38657
FBgn0003977	7.50911	6.90787	7.83997	6.3516
FBgn0003978	6.79882	7.03327	6.36608	6.88161
FBgn0003979	0	0.0758726	0	0
FBgn0003980	0.224661	0	0.244333	0.0757989
FBgn0003983	0.194004	0.230245	0.210992	0.0981835
FBgn0003984	3.6637	3.66836	2.66952	4.07639
FBgn0003996	0.2835	0.408557	0.220232	0.737879
FBgn0003997	2.59596	2.27901	2.37206	2.4476
FBgn0004003	7.11352	10.2851	8.16838	11.3667
FBgn0004034	0.04674	0.110942	0.101665	0.0946185
FBgn0004045	0.384336	0.385956	0.385836	4.78789
FBgn0004047	58.6937	71.897	41.8159	73.8606
FBgn0004049	18.7888	17.3855	16.7092	16.8685
FBgn0004050	25.0693	26.2725	27.105	24.0206
FBgn0004052	0	0	0	0.10642
FBgn0004053	0	0	0.0817656	0
FBgn0004054	0.095066	0	0.10339	0.144336
FBgn0004055	38.297	32.0272	37.1302	31.8263
FBgn0004057	33.9578	28.9826	36.0033	38.9196
FBgn0004066	51.2731	48.0175	79.5918	57.8415
FBgn0004087	10.2882	9.05084	8.607	11.433
FBgn0004101	4.92087	5.1794	4.60575	5.15186
FBgn0004102	5.44213	5.44955	5.25075	5.145
FBgn0004103	130.864	128.779	133.975	130.357
FBgn0004106	0.528223	0.731378	0.430856	0.712874
FBgn0004107	4.06051	5.53203	5.99322	5.07454
FBgn0004108	12.2936	8.27872	8.85693	7.52231
FBgn0004110	0.372094	0.475571	0.373547	0.521482
FBgn0004117	171.009	159.776	201.743	179.069
FBgn0004118	27.0382	31.6951	34.7816	27.5475
FBgn0004132	41.8775	49.62	50.0327	51.3581
FBgn0004133	17.9943	19.3709	17.0237	19.2121
FBgn0004143	0	0	0	0.0569836
FBgn0004167	24.8981	17.7232	29.0816	20.9489
FBgn0004168	15.0694	14.5057	15.8935	13.0341
FBgn0004169	336.371	274.917	343.488	313.029
FBgn0004170	0	0.0393081	0	0
FBgn0004171	0.178717	4.56018	0.291549	0.0904467
FBgn0004173	0	2.04307	0	0
FBgn0004174	0.262414	17.596	0.285391	0.132805
FBgn0004175	0.114766	8.44471	0.249631	0.348492
FBgn0004177	87.7481	92.9693	92.7264	98.3433
FBgn0004179	99.9556	89.2549	79.2529	77.0297
FBgn0004181	0	0.0369686	0	0
FBgn0004183	0.290415	0	1.57922	0
FBgn0004185	0	0	0.315845	0
FBgn0004186	0	0	0.315845	0
FBgn0004189	0	0	0.484098	0
FBgn0004192	0	0.588803	0	0
FBgn0004197	0.792304	0.494388	0.604064	0.636602
FBgn0004198	2.74063	2.59389	2.61428	3.07621
FBgn0004227	18.929	20.0854	21.3155	19.9341
FBgn0004228	0.468857	0.55644	0.552404	2.21465
FBgn0004237	49.9758	55.3778	56.6235	57.1368
FBgn0004240	3.45688	0.569809	1.56649	0.583163
FBgn0004242	86.7507	86.8945	73.4545	83.2277
FBgn0004244	18.4655	21.6761	20.0076	24.758
FBgn0004359	8.12925	6.13951	9.03143	7.61802
FBgn0004360	5.80467	5.55157	5.2261	6.73622
FBgn0004362	34.2244	34.9506	31.2109	36.9227
FBgn0004363	297.117	302.581	336.364	275.4
FBgn0004367	1.61594	1.26661	1.34431	1.16569
FBgn0004368	22.5458	22.1987	23.8177	21.7933
FBgn0004369	9.92795	8.33125	8.89286	8.44525
FBgn0004370	8.25889	6.93905	7.76264	7.20243
FBgn0004372	0	0.0249339	0	0
FBgn0004373	23.5899	20.4177	19.1493	19.352
FBgn0004374	0.981202	0.975655	1.13922	0.899205
FBgn0004378	0.0246076	0.0584087	0.0133812	0.0871756
FBgn0004379	0.38584	0.531182	0.46998	0.562376
FBgn0004380	41.3568	39.5385	46.5757	38.2196
FBgn0004381	34.3945	32.0334	35.4193	27.0949
FBgn0004387	20.3604	20.3715	23.2391	18.8474
FBgn0004389	0.0926616	0.164956	0	0
FBgn0004390	14.6197	13.6788	12.3539	12.713
FBgn0004391	3.22616	3.15724	3.33282	2.86377
FBgn0004394	3.18276	3.48392	4.16718	3.64897
FBgn0004395	6.41263	6.86912	4.85406	6.42978
FBgn0004396	3.90724	4.47375	3.39719	4.49071
FBgn0004397	100.56	99.7704	64.679	92.6409
FBgn0004400	0.576391	0.504045	0.36292	0.399175
FBgn0004401	168.728	174.92	174.282	175.514
FBgn0004403	526.842	636.6	529.975	585.039
FBgn0004404	246.597	261.038	203.637	222.064
FBgn0004406	2.40794	2.48901	2.28088	2.34554
FBgn0004414	0.147	0	0	0
FBgn0004419	51.7842	54.7175	62.5232	54.8188
FBgn0004425	2.02673	0.740099	1.01732	23.9857
FBgn0004426	0	0.467149	0.214043	0.199207
FBgn0004427	85.1352	15.3089	25.2518	352.522
FBgn0004428	1.23176	0.097457	0.0893078	5.81822
FBgn0004429	79.0704	73.5285	35.543	116.013
FBgn0004430	1.9361	1.49355	0.736971	0.783872
FBgn0004431	2.44896	2.20488	1.5613	2.82069
FBgn0004432	313.251	330.351	319.319	331.72
FBgn0004435	20.8778	27.8208	22.6984	26.2319
FBgn0004436	87.3401	84.8398	82.8872	81.7935
FBgn0004449	14.0897	13.5093	13.0395	12.8307
FBgn0004456	9.37186	8.38535	9.86401	9.16176
FBgn0004463	7.32221	7.50573	7.11276	6.63339
FBgn0004465	43.3443	46.6772	55.2102	44.8281
FBgn0004507	301.751	244.385	221.215	227.348
FBgn0004509	10.4147	9.94514	9.51077	11.0169
FBgn0004510	7.81839	7.54479	8.30784	7.5763
FBgn0004511	0.420763	0.208068	0.444895	0.283925
FBgn0004512	8.07164	6.91776	10.0628	6.02053
FBgn0004513	15.3539	11.8518	18.0387	12.1948
FBgn0004514	8.60203	8.25923	8.39862	7.27966
FBgn0004516	165.16	153.265	195.932	120.455
FBgn0004552	137.819	103.454	76.6348	124.118
FBgn0004554	0.394272	0.561507	1.02911	0.319259
FBgn0004556	2.67355	3.32651	3.93941	3.09894
FBgn0004567	2.57833	2.43352	2.56122	2.15765
FBgn0004569	13.8901	12.6791	11.2701	13.8714
FBgn0004573	4.94754	5.26694	5.29994	4.38451
FBgn0004574	156.064	138.656	165.096	119.68
FBgn0004575	51.4364	52.6678	47.9603	49.0388
FBgn0004577	0.507067	0.0644773	12.4671	0.128311
FBgn0004580	97.0375	100.263	128.97	87.1387
FBgn0004581	0.0572591	0.122319	0.0996365	0.0463651
FBgn0004583	0.513972	0.288047	0.535686	0.635838
FBgn0004584	5.05967	4.38728	5.64484	4.9701
FBgn0004587	199.026	217.66	205.441	214.941
FBgn0004588	0	0	0	0.46804
FBgn0004589	0	0.119756	0	0.102136
FBgn0004591	0.114766	0	0	0
FBgn0004593	0	0	0.12333	0
FBgn0004595	15.7568	16.7041	18.2477	16.5316
FBgn0004597	15.0975	14.552	13.3805	13.5928
FBgn0004598	36.4899	36.9587	47.606	34.3876
FBgn0004606	2.51399	2.17436	2.21726	2.25877
FBgn0004607	2.86367	2.57056	2.37229	2.75497
FBgn0004611	30.9944	30.0294	30.1569	29.0154
FBgn0004618	51.6076	53.9474	44.2703	51.1298
FBgn0004619	19.9763	20.3104	24.295	17.4992
FBgn0004620	5.40263	4.51783	4.45853	4.86082
FBgn0004622	8.96334	7.96846	8.27337	8.01794
FBgn0004623	902.789	954.603	1151.23	873.435
FBgn0004635	4.52467	4.03212	3.90216	3.47098
FBgn0004636	21.1891	20.6808	18.3496	21.2551
FBgn0004638	12.675	14.3327	9.61772	14.3348
FBgn0004643	11.4107	10.8558	12.7529	10.498
FBgn0004644	0.823946	1.24021	0.830525	1.46455
FBgn0004646	23.8261	18.22	18.0243	19.5524
FBgn0004647	2.61368	1.72081	1.60244	1.60535
FBgn0004648	37.3622	34.6474	36.7351	30.2178
FBgn0004649	0.0074993	0	0.00815596	0.00759063
FBgn0004650	0.231591	0.334976	0.369933	0.454171
FBgn0004652	5.43642	4.0202	5.15653	3.88897
FBgn0004654	55.5452	47.7555	54.696	59.7577
FBgn0004655	15.05	12.781	14.6643	11.3994
FBgn0004656	7.91929	6.6958	6.6808	7.76063
FBgn0004657	30.0518	26.5852	27.8524	29.1916
FBgn0004666	1.69189	1.48205	1.56257	1.60377
FBgn0004687	91.9198	84.9694	73.1622	88.8697
FBgn0004698	23.2618	21.744	24.7089	20.6606
FBgn0004777	0.955167	1.3397	2.03039	1.80176
FBgn0004778	0.0821174	0	0	0
FBgn0004780	0	0	0.281897	0.0655893
FBgn0004781	0.0898643	0	0.1466	0.0909587
FBgn0004782	0	0	4.47181	0.0578035
FBgn0004783	0	0	0.812526	0
FBgn0004784	428.43	475.859	440.144	419.724
FBgn0004795	32.1386	26.8421	20.8837	25.3801
FBgn0004797	5.18967	5.045	9.51598	5.10945
FBgn0004811	10.621	10.7711	12.338	11.2849
FBgn0004828	173.081	190.794	200.74	173.016
FBgn0004832	13.6254	16.4105	13.7191	13.8731
FBgn0004837	14.7405	13.3169	14.7143	14.1356
FBgn0004838	31.1804	29.9759	24.6271	32.4807
FBgn0004839	2.17717	2.34682	2.57418	2.00151
FBgn0004841	4.1525	4.38451	5.28753	4.15819
FBgn0004842	0.848285	1.37507	1.91263	1.25651
FBgn0004852	17.4129	14.6413	16.2601	13.8915
FBgn0004854	2.00093	1.51117	2.06073	1.79515
FBgn0004855	21.2141	24.5215	24.6231	21.845
FBgn0004856	22.932	22.2525	26.0609	21.6666
FBgn0004858	14.5634	12.5422	12.1632	13.4942
FBgn0004859	5.07381	4.76127	5.05977	6.14225
FBgn0004860	9.86615	9.35625	10.265	8.14486
FBgn0004861	14.9378	15.1346	16.2984	13.2508
FBgn0004862	2.43235	2.45761	2.3951	2.89448
FBgn0004863	1.97595	1.85777	1.95361	1.37663
FBgn0004864	10.204	9.04625	9.20179	8.52582
FBgn0004865	7.83538	8.94323	9.47319	7.56994
FBgn0004867	878.557	1048.94	865.095	1013.77
FBgn0004868	80.4593	70.5377	82.9688	67.1174
FBgn0004870	3.04142	3.52488	3.34653	3.21387
FBgn0004872	0.340976	0.202335	0.50568	0.454941
FBgn0004875	27.7313	25.6665	25.6591	23.0556
FBgn0004876	13.4068	10.3938	12.1678	11.3687
FBgn0004878	0.0302305	0.0717551	0.0821938	0.122394
FBgn0004880	8.89582	10.3583	8.97841	10.0188
FBgn0004882	1.92487	2.56851	1.71378	2.51867
FBgn0004885	30.376	28.8423	32.4614	23.8323
FBgn0004888	180.787	173.856	197.178	159.129
FBgn0004889	24.5813	20.5139	17.4368	20.1923
FBgn0004892	1.73293	1.75355	1.80531	2.16023
FBgn0004893	8.49071	6.10154	7.3946	7.72681
FBgn0004895	0.10105	0.119926	0.0366326	0
FBgn0004896	8.59358	9.28553	9.3693	7.35671
FBgn0004897	0.520763	0.59229	1.06193	1.03225
FBgn0004898	2.62655	2.07813	3.33263	3.10162
FBgn0004901	5.67917	4.26959	4.89687	5.26739
FBgn0004903	22.6835	25.9919	25.7101	26.7301
FBgn0004907	384.77	361.857	334.219	333.878
FBgn0004908	14.3029	17.8364	18.8717	15.6529
FBgn0004910	18.4198	17.8744	15.9268	18.6441
FBgn0004911	0.522975	0.532001	0.446889	0.831826
FBgn0004913	12.0307	11.8437	11.3596	11.1759
FBgn0004914	19.8148	15.9052	19.2571	18.8368
FBgn0004915	17.8754	15.8228	18.6656	16.2898
FBgn0004919	135.687	84.8556	67.4029	96.5322
FBgn0004921	517.502	543.807	567.785	482.915
FBgn0004924	22.6405	19.2366	18.7635	17.81
FBgn0004926	54.2572	61.7366	60.6153	65.1322
FBgn0004956	0.0762049	0.036176	0.0828776	0.0308532
FBgn0004957	8.20329	8.47634	8.52212	8.3445
FBgn0004959	0.302675	0.205266	0.188102	0.37201
FBgn0005198	14.6706	13.2071	14.0424	12.3869
FBgn0005278	79.3846	73.1538	82.2169	64.7741
FBgn0005322	28.8982	30.8438	32.1217	33.9055
FBgn0005355	20.6508	22.3834	20.7713	21.1137
FBgn0005386	11.6146	10.2807	10.8699	9.40739
FBgn0005390	0.251115	0.21855	0.209379	0.262645
FBgn0005391	1.76618	1.92143	1.79278	6.94221
FBgn0005411	52.3446	55.9069	57.7777	56.5259
FBgn0005427	20.9009	20.0063	22.2779	18.7633
FBgn0005533	1241.89	1501.88	1301.64	1519.32
FBgn0005536	37.609	31.3207	30.6891	33.4049
FBgn0005558	29.3066	32.5931	34.5602	28.4324
FBgn0005561	7.3274	6.69019	4.73967	6.83403
FBgn0005564	24.3207	24.0287	25.6181	22.9737
FBgn0005585	223.315	240.998	218.993	255.874
FBgn0005586	119.191	118.512	119.742	102.421
FBgn0005590	0.149774	0.284403	0.293199	0.0606391
FBgn0005593	761.396	887.69	767.302	821.19
FBgn0005596	5.89874	5.38715	6.87959	4.82195
FBgn0005612	9.94082	8.86017	16.6583	10.5064
FBgn0005613	5.34854	5.46517	5.53312	5.87582
FBgn0005614	2482.78	2248.43	1582.43	1915.62
FBgn0005616	19.4825	17.7091	18.0884	16.0317
FBgn0005617	8.10085	6.22552	5.9216	5.52074
FBgn0005619	31.7189	30.5229	42.3892	27.2541
FBgn0005624	3.81356	3.79393	3.89389	3.01491
FBgn0005626	21.6992	18.6239	35.0178	25.282
FBgn0005631	11.1934	10.2296	12.2803	8.54698
FBgn0005632	32.0336	26.7912	29.1194	26.007
FBgn0005633	0.476281	0.391327	0.278915	0.333748
FBgn0005636	14.3891	13.3484	16.7288	11.9488
FBgn0005638	1.21378	0.852137	0.83666	1.03822
FBgn0005640	17.7441	17.6986	17.0261	18.0559
FBgn0005642	13.9863	13.7229	14.6578	13.4298
FBgn0005648	12.4974	14.6732	13.1313	15.1975
FBgn0005649	40.9768	41.837	39.6046	42.4856
FBgn0005655	0.489635	0.792407	1.45229	0.765923
FBgn0005658	6.33815	6.21293	6.99838	5.06371
FBgn0005659	11.6433	10.5603	13.0893	11.5935
FBgn0005660	0.986563	1.05586	1.24539	1.20364
FBgn0005664	10.7853	16.65	70.7218	16.375
FBgn0005666	18.7374	18.11	17.9748	21.605
FBgn0005670	0.917127	0.618436	0.498717	1.73001
FBgn0005671	282.845	244.32	286.323	244.536
FBgn0005672	91.9534	108.073	104.481	114.033
FBgn0005674	12.49	11.5476	10.9239	10.7944
FBgn0005677	12.2464	12.106	15.1902	9.9861
FBgn0005683	1.11717	1.32586	1.33898	1.38463
FBgn0005694	19.5766	17.5345	14.5817	16.7591
FBgn0005695	14.8256	15.162	16.0619	13.2193
FBgn0005696	0.829918	1.09439	1.15331	0.980029
FBgn0005771	28.6202	25.8208	30.4559	25.1242
FBgn0005775	13.4707	12.3467	12.3247	11.4704
FBgn0005777	16.4202	16.1082	16.5986	15.2752
FBgn0005778	0.558578	0.397753	0.566989	0.489996
FBgn0005779	0	0	0.0390343	0.0363286
FBgn0008635	44.4459	41.2423	40.5429	40.186
FBgn0008636	7.78791	8.20525	8.09532	6.48852
FBgn0008646	5.31944	6.12666	6.88369	6.52013
FBgn0008651	3.26315	3.79031	2.96369	4.30429
FBgn0010014	128.449	136.869	130.21	115.989
FBgn0010015	8.93804	7.61908	7.13413	9.62903
FBgn0010019	22.4034	4.26604	17.1828	6.79017
FBgn0010038	12.1341	10.2423	50.74	14.2523
FBgn0010039	16.2804	24.1709	27.9823	25.2672
FBgn0010040	0.394163	0.70169	0.357231	0.465458
FBgn0010041	0.567001	0.336459	3.02158	0.573906
FBgn0010042	0.549555	0.289872	0.996125	0.803468
FBgn0010043	0.252	0.373843	6.16649	0.701441
FBgn0010044	15.7974	17.4892	22.2452	18.615
FBgn0010051	17.5142	16.1133	18.2606	15.5063
FBgn0010052	1.22414	2.17921	3.25436	1.51439
FBgn0010078	1186.48	1172.43	1082.42	1128.98
FBgn0010097	0.0585112	0	0.0318173	0
FBgn0010100	455.851	394.236	407.444	400.952
FBgn0010105	24.759	25.5552	24.7678	24.5001
FBgn0010109	0.116965	0.0277628	0.101765	0.0947114
FBgn0010113	2.64337	2.60804	2.61004	2.9412
FBgn0010114	141.983	134.162	161.003	123.536
FBgn0010173	21.8844	20.9421	23.4367	21.5412
FBgn0010194	9.04993	8.99038	10.7089	6.71663
FBgn0010197	1.99431	2.42565	2.60003	2.16905
FBgn0010198	672.394	721.114	619.662	689.519
FBgn0010213	217.212	246.204	268.536	252.914
FBgn0010215	42.6153	42.4222	45.3961	43.314
FBgn0010217	1019.59	862.09	1087.01	885.667
FBgn0010220	14.1173	13.742	14.7021	12.7015
FBgn0010222	15.3315	14.2431	20.0907	16.981
FBgn0010223	4.67147	4.02644	7.4079	5.01893
FBgn0010225	70.6662	66.5375	68.5379	68.4852
FBgn0010226	41.6406	37.7413	39.6629	41.3848
FBgn0010228	113.666	135.04	121.746	128.906
FBgn0010235	63.6117	65.9687	78.0866	68.2617
FBgn0010238	42.1053	35.8132	31.4251	38.571
FBgn0010240	27.5307	31.7229	32.0372	28.8033
FBgn0010241	0.055954	0.0132813	0.0365121	0.781569
FBgn0010246	1.26446	0.800355	1.06085	5.33885
FBgn0010247	8.63182	8.19177	9.25449	8.42712
FBgn0010258	0.345814	0.559654	0.410285	0.254564
FBgn0010263	120.022	120.588	87.7694	110.638
FBgn0010265	579.59	664.531	595.654	662.097
FBgn0010269	32.4845	38.3641	43.0455	37.8376
FBgn0010278	10.2969	10.7323	11.2192	11.8453
FBgn0010280	35.5138	34.3495	34.3038	35.3345
FBgn0010282	20.4471	20.9709	21.6228	21.6165
FBgn0010287	4.84518	6.03777	5.48021	4.85514
FBgn0010288	27.637	28.7824	49.7196	29.6665
FBgn0010292	15.6878	15.9372	18.0169	15.593
FBgn0010294	0.0872309	0	0	0
FBgn0010295	0	0	0	0.0811584
FBgn0010296	0.178382	0	0	0
FBgn0010300	1.60523	1.90509	1.62832	1.89244
FBgn0010303	20.7525	19.6815	22.1696	18.0887
FBgn0010309	13.857	13.5972	15.2102	11.7556
FBgn0010313	18.9815	17.5462	17.3108	17.8693
FBgn0010314	29.7312	69.3381	14.7673	64.0533
FBgn0010315	3.74734	3.5717	3.63202	3.59645
FBgn0010316	4.96989	4.51307	4.4428	5.58299
FBgn0010317	2.67465	3.59496	3.8551	2.73984
FBgn0010323	1.01376	1.225	1.46335	0.914163
FBgn0010328	16.8037	15.8095	16.1645	15.8892
FBgn0010329	11.4761	12.6845	14.0343	9.38488
FBgn0010333	32.3238	32.8816	28.9555	30.287
FBgn0010339	23.8506	25.7917	24.5487	26.9137
FBgn0010340	9.96221	10.834	11.9137	10.8066
FBgn0010341	36.1222	36.6134	35.2968	36.3997
FBgn0010342	14.6508	14.2715	16.0193	13.6067
FBgn0010348	109.143	111.708	119.591	118.487
FBgn0010350	218.881	221.464	240.866	187.825
FBgn0010352	179.318	158.871	171.961	174.105
FBgn0010355	17.9679	17.0085	18.7728	16.6373
FBgn0010356	11.9171	11.9176	13.6185	11.7561
FBgn0010357	0	0	0	164.655
FBgn0010358	2.8224	0.209352	0.383693	1.72597
FBgn0010359	1.764	0.139568	0.383693	1.13081
FBgn0010379	12.8106	11.6195	11.0399	12.4243
FBgn0010380	60.5532	55.6845	61.7474	50.1496
FBgn0010382	0.603962	0.559987	0.749216	0.611317
FBgn0010383	3.5928	1.40896	1.6479	2.02382
FBgn0010385	50.4929	93.6418	54.3949	49.2955
FBgn0010387	249.937	177.949	220.144	347.165
FBgn0010388	3.79003	0.674702	1.51136	0.383619
FBgn0010389	8.27151	5.6746	5.70619	6.71192
FBgn0010391	38.1071	34.1735	35.75	35.054
FBgn0010395	0.399277	0.389244	0.480765	0.721678
FBgn0010397	24.1834	29.0239	29.726	29.2987
FBgn0010398	4.21892	3.83067	3.73148	3.47284
FBgn0010399	23.8826	23.7758	27.7253	21.0173
FBgn0010401	695.733	763.182	1024.05	850.266
FBgn0010403	873.993	932.128	1305.46	1085.6
FBgn0010406	44.5636	44.4587	41.0214	41.5987
FBgn0010407	8.68253	9.75686	11.3587	8.83072
FBgn0010408	72.9861	82.8442	70.5233	76.4321
FBgn0010409	1165.05	1316.1	1090.71	1263.13
FBgn0010411	1257.94	1175.2	1032.84	1070.74
FBgn0010412	502.564	560.382	456.356	528.79
FBgn0010414	24.8177	28.4826	33.7629	23.7482
FBgn0010415	27.8038	26.6079	27.7113	27.6376
FBgn0010416	10.4504	9.47416	9.35846	8.41596
FBgn0010417	18.9493	19.9872	22.5485	20.5869
FBgn0010421	10.9485	9.15119	11.1195	10.8231
FBgn0010422	25.8422	26.3018	26.4397	23.166
FBgn0010423	10.8985	3.85885	11.1979	9.62943
FBgn0010424	38.2284	23.6455	28.3204	43.4738
FBgn0010425	0	0	0	34.3846
FBgn0010431	0.47977	0.258814	0.142304	0.176586
FBgn0010433	0.272606	0.184873	0.296476	0.315343
FBgn0010434	49.0074	43.4204	46.2098	44.682
FBgn0010435	110.889	89.3295	110.48	121.068
FBgn0010438	0	0	0	0.0838402
FBgn0010441	7.47349	8.07919	8.63756	8.88767
FBgn0010452	15.7251	15.5381	18.9338	13.5814
FBgn0010453	3.38079	3.77729	4.36911	3.73695
FBgn0010470	32.2019	28.1997	27.0791	34.201
FBgn0010473	34.3627	35.2824	32.856	33.6989
FBgn0010482	14.0557	12.802	13.9799	15.3313
FBgn0010488	91.4644	71.2625	81.5884	65.7639
FBgn0010497	7.32287	6.80351	6.1065	8.78317
FBgn0010501	5.74587	6.62529	7.64095	6.36711
FBgn0010504	4.07	4.25065	3.58045	4.30266
FBgn0010516	88.1074	84.8055	85.3249	93.6684
FBgn0010520	12.4411	15.2125	15.6489	15.7726
FBgn0010531	22.5222	21.6959	28.3646	24.2274
FBgn0010548	76.9764	71.8638	89.6707	85.5214
FBgn0010549	0.201141	0.489993	0.460534	0.471473
FBgn0010551	65.58	72.3844	81.1391	78.1436
FBgn0010583	43.4837	44.2817	43.3388	35.7269
FBgn0010590	80.8895	92.5498	118.553	102.018
FBgn0010591	24.5517	24.7477	27.7312	25.497
FBgn0010602	49.57	52.4919	56.217	50.6392
FBgn0010607	8.63606	8.88565	10.6419	10.6921
FBgn0010611	30.7069	28.8187	26.9093	27.5623
FBgn0010612	445.917	468.606	536.564	451.592
FBgn0010620	61.1925	57.9407	62.116	66.9073
FBgn0010621	37.8428	38.2636	29.2069	37.5006
FBgn0010622	20.0817	20.9441	21.9725	21.9688
FBgn0010638	89.3628	97.4915	81.7527	98.7292
FBgn0010651	13.5294	10.4007	13.9579	12.3599
FBgn0010660	11.2597	10.9044	12.6437	10.3122
FBgn0010741	50.6498	57.322	50.4423	53.2571
FBgn0010747	40.2534	38.9083	41.9272	36.2458
FBgn0010750	28.2266	31.6984	34.0753	28.9958
FBgn0010762	13.498	12.0779	14.0241	12.0004
FBgn0010768	5.01425	4.5456	4.89685	3.35888
FBgn0010770	5.99785	8.22809	6.87374	7.05007
FBgn0010772	140.922	157.063	166.425	159.833
FBgn0010774	88.6571	93.8112	94.6259	94.5285
FBgn0010786	56.8518	55.6405	71.8613	51.1315
FBgn0010803	23.2339	24.0475	24.7759	23.8892
FBgn0010808	183.773	202.949	215.405	194.474
FBgn0010825	19.9985	18.6515	17.1859	17.2246
FBgn0010830	13.9856	11.7446	12.4199	11.0904
FBgn0010877	21.4468	19.1458	19.5986	18.0763
FBgn0010894	17.4137	17.5734	18.1859	17.9992
FBgn0010905	15.1198	14.0239	12.8765	13.8999
FBgn0010909	24.5215	24.966	23.6895	25.1517
FBgn0010926	3.3886	3.49761	3.80536	3.40753
FBgn0011016	69.537	73.4231	78.7883	77.133
FBgn0011020	2.88964	3.24787	3.40147	3.23452
FBgn0011202	8.95419	9.28902	9.29104	8.9556
FBgn0011204	27.6484	23.6917	29.7735	26.1952
FBgn0011205	4.46047	3.23414	4.08431	3.49931
FBgn0011206	9.8766	11.0711	8.73137	10.9883
FBgn0011207	14.7193	12.9082	12.8167	11.9283
FBgn0011211	1092.17	1077.01	1328.02	1089.84
FBgn0011217	108.953	101.579	123.771	102.729
FBgn0011224	12.2764	13.3151	13.7488	13.4124
FBgn0011225	89.405	92.1275	87.647	88.5539
FBgn0011227	164.324	168.721	197.492	166.762
FBgn0011230	45.5222	39.1381	47.1604	37.919
FBgn0011232	16.7327	16.0615	17.2807	15.8526
FBgn0011236	6.91926	6.90453	8.82431	7.85148
FBgn0011239	0	0.379618	0.0695749	0
FBgn0011244	0.302675	2.07832	0.376204	0.37201
FBgn0011259	5.90794	6.6177	6.60317	6.61856
FBgn0011260	11.8071	11.6411	14.8776	11.5117
FBgn0011270	0	3.85517	0.0954811	0
FBgn0011272	840.558	955.804	828.733	895.917
FBgn0011274	21.1169	19.5133	21.3561	20.8831
FBgn0011276	1.90112	1.54375	1.59603	1.51916
FBgn0011277	1.0034	0.793891	0.800258	0.812496
FBgn0011278	0.020917	0.0496487	0	0.0423435
FBgn0011279	137.214	122.057	178.069	142.505
FBgn0011280	2355.67	2894.69	2454.76	3039.21
FBgn0011281	1043.47	1082.75	1337.36	1373.93
FBgn0011282	0.0582963	0.138372	0.253604	0.118012
FBgn0011283	350.543	386.926	487.266	409.475
FBgn0011284	672.381	731.666	630.662	678.906
FBgn0011286	27.8655	23.6437	29.4214	23.7499
FBgn0011288	129.464	126.277	140.165	117.626
FBgn0011289	57.617	61.8855	55.4197	61.3664
FBgn0011290	47.7053	56.4334	57.2554	56.0605
FBgn0011291	16.2438	20.5149	18.8661	18.1168
FBgn0011293	904.85	1025.43	1296.06	1151.13
FBgn0011294	241.639	259.316	352.11	269.12
FBgn0011296	197.068	269.581	259.552	245.855
FBgn0011297	7.96596	8.35934	7.93393	9.70386
FBgn0011300	24.1354	23.2711	20.535	22.8076
FBgn0011305	60.9964	59.1907	56.8606	60.9723
FBgn0011327	14.6233	15.3275	25.9736	15.5967
FBgn0011335	17.1877	17.6337	19.7197	17.1421
FBgn0011336	36.4743	29.7577	28.0743	32.7986
FBgn0011361	224.848	251.61	280.647	238.292
FBgn0011455	221.782	245.069	248.143	242.235
FBgn0011474	6.61533	5.47278	8.27191	4.80583
FBgn0011476	0	0.180303	0	0
FBgn0011481	13.5957	12.2039	8.67843	11.7355
FBgn0011509	28.7447	29.3333	28.7972	30.7088
FBgn0011554	0.313687	0	0.113718	4.23342
FBgn0011555	0	0	0.0494733	89.6938
FBgn0011556	0	0	0.0546975	9.21401
FBgn0011559	0.439945	0	0.035442	0.0164927
FBgn0011566	16.1103	14.8531	17.4916	13.1327
FBgn0011569	0.145158	0.287124	0.210492	0.212227
FBgn0011570	26.559	25.1809	23.4519	26.5069
FBgn0011573	20.5472	19.7189	20.803	22.3535
FBgn0011581	191.361	258.537	325.126	193.937
FBgn0011582	3.44662	3.70624	3.91201	3.68387
FBgn0011584	57.9517	50.2266	54.7897	51.8546
FBgn0011586	35.2341	39.0348	41.1748	38.435
FBgn0011589	17.1696	16.9649	19.0989	15.721
FBgn0011591	20.5926	16.5622	20.8886	17.349
FBgn0011592	6.72973	5.91188	6.42564	5.73615
FBgn0011596	0.0995987	0.330971	0.21664	0.221785
FBgn0011603	36.2286	33.8438	31.7323	34.2746
FBgn0011604	22.1228	20.0868	20.353	18.5721
FBgn0011606	1.26251	1.32354	1.14421	1.30983
FBgn0011638	34.5911	37.4401	38.991	36.8797
FBgn0011640	72.5068	84.375	78.1704	84.804
FBgn0011642	63.257	68.9144	71.5852	68.4486
FBgn0011648	18.4957	15.3406	14.0579	14.5387
FBgn0011653	0.0390714	0.0309133	0.0283284	0.0131824
FBgn0011656	18.34	17.5949	17.2962	17.3828
FBgn0011659	2.96097	2.64238	2.8458	1.95156
FBgn0011660	2.66341	3.08657	3.56115	3.36188
FBgn0011661	113.94	88.0863	95.6988	99.9382
FBgn0011666	8.34941	10.607	7.477	10.501
FBgn0011668	1.02584	0	0	0
FBgn0011670	0.126	0	0	0
FBgn0011672	16.9612	15.5852	20.9597	16.6812
FBgn0011674	2.65894	2.50124	2.11885	2.91456
FBgn0011676	16.4838	17.28	21.0704	15.8264
FBgn0011692	0.0148513	0.105753	0.0646068	0.105225
FBgn0011693	372.205	411.586	432.641	407.193
FBgn0011695	2078.92	2090.16	2413.54	2439.41
FBgn0011701	17.789	13.1502	15.4911	12.3417
FBgn0011703	3.65943	3.86046	4.96478	3.57305
FBgn0011704	3.10943	3.58382	2.92647	4.02491
FBgn0011705	5.98558	3.68715	6.54069	7.87601
FBgn0011706	3.43599	2.38396	5.34657	2.35422
FBgn0011708	44.5314	49.2962	49.1265	45.3845
FBgn0011710	19.2064	19.781	19.891	19.3451
FBgn0011715	31.7164	35.2276	34.7263	35.7137
FBgn0011722	7.95385	7.82878	7.18891	8.25679
FBgn0011723	0.593104	0.661237	0.801411	0.618519
FBgn0011725	19.0492	17.964	19.7521	17.893
FBgn0011726	231.401	253.171	253.989	291.282
FBgn0011737	24.0296	24.2128	24.6883	18.7961
FBgn0011739	23.0631	19.7054	22.369	19.3231
FBgn0011740	15.2334	13.192	16.4508	13.612
FBgn0011741	26.4836	27.2764	27.572	26.1261
FBgn0011742	36.7202	38.0907	34.583	35.9662
FBgn0011743	0.10369	0.369177	0	0.104952
FBgn0011745	79.2396	90.5401	86.6717	84.6021
FBgn0011746	3.83068	2.94424	3.72965	2.65874
FBgn0011747	62.9969	62.5868	65.0538	67.3861
FBgn0011754	52.1311	52.5169	61.9856	55.6731
FBgn0011758	3.82913	4.39916	3.99328	4.2828
FBgn0011760	66.8639	65.2381	72.4287	62.9248
FBgn0011761	0.0498723	0	0.0542393	0
FBgn0011762	2.33739	3.74672	3.23534	3.41052
FBgn0011763	29.3543	25.3992	22.7894	24.2246
FBgn0011766	8.79322	8.74469	9.13761	8.5416
FBgn0011768	47.45	46.5476	44.4375	52.4268
FBgn0011769	16.326	18.7654	18.6642	18.6066
FBgn0011770	19.7016	16.5149	16.9021	19.5543
FBgn0011771	13.9971	13.3942	15.3325	11.9595
FBgn0011774	5.82884	7.23331	5.30278	5.92226
FBgn0011785	16.516	14.0844	15.8671	13.3431
FBgn0011787	49.1124	53.0784	61.1335	56.3081
FBgn0011802	2.39162	1.92553	2.01286	1.72737
FBgn0011812	0.313343	0.371875	0	0
FBgn0011817	7.83172	8.35057	7.74181	9.6555
FBgn0011818	15.3391	15.451	15.3001	15.0323
FBgn0011822	0.109072	0.0431489	0.0790817	4.08481
FBgn0011824	10.8992	9.45038	10.1757	12.5935
FBgn0011826	11.9556	11.4413	11.2054	11.9044
FBgn0011828	26.2894	24.5369	31.3923	20.1575
FBgn0011829	1.45444	1.59955	1.5607	1.56048
FBgn0011834	0	0	0	1.65866
FBgn0011836	7.86607	6.80236	6.97689	7.16082
FBgn0011837	1.08267	0.811526	0.877941	1.14392
FBgn0011845	0.661501	0	0	0
FBgn0011859	0.670818	0	0.729557	0
FBgn0011864	0.670818	0.796128	0	0
FBgn0011871	0	0.796128	2.18867	0
FBgn0011878	1.323	0	0	0
FBgn0011879	0	0	1.43885	0
FBgn0011880	1.28725	0	0.69998	1.30292
FBgn0011885	0	0	0	0.651461
FBgn0011887	0	0	0.709569	0
FBgn0011892	0.652439	0	0.709569	0
FBgn0011893	0	0.774316	0	1.32077
FBgn0011894	1.95732	1.54863	0.709569	1.98115
FBgn0011895	2.60976	3.87158	0.709569	3.30192
FBgn0011905	0.652439	0	0	0
FBgn0011919	2.60976	7.74316	0.709569	8.585
FBgn0011921	0	0.78507	0.719424	1.33911
FBgn0011953	0	0	0.709569	0
FBgn0011954	0	0	0	0.660385
FBgn0011958	0	0	0.709569	0
FBgn0011977	0	0	0	0.587904
FBgn0011981	0.58083	0	0	0.587904
FBgn0011982	0.58083	0	0	0
FBgn0011985	0	0.68933	1.26338	0
FBgn0011987	0.547449	0	0	0.554116
FBgn0012010	0.652439	0	0	0.660385
FBgn0012026	0	0	0	0.660385
FBgn0012034	130.188	107.547	128.857	101.083
FBgn0012036	165.042	169.384	193.832	181.002
FBgn0012037	23.934	23.0968	22.5655	35.8414
FBgn0012042	0.964619	1.43101	0.917948	0.549206
FBgn0012051	34.8626	34.0629	35.8825	36.1981
FBgn0012058	16.6243	15.2844	18.0102	15.1389
FBgn0012344	40.6881	45.3942	56.4349	35.4035
FBgn0013263	1.50789	1.80764	0.811681	1.76522
FBgn0013269	22.2191	22.4534	21.6126	25.7555
FBgn0013272	107.87	84.0172	89.0353	104.055
FBgn0013275	0.819795	0.213571	0.478408	1.13336
FBgn0013276	2.62706	0.761601	0.806966	3.18681
FBgn0013277	0.491856	0.145934	0.334328	0.850487
FBgn0013278	1.13642	0.313091	0.507612	0.780532
FBgn0013279	2.55507	2.08475	1.99726	4.06112
FBgn0013300	0	1.2414	0.0758397	0
FBgn0013301	0.0701445	1.7482	0.0762865	0.141997
FBgn0013303	150.089	175.108	186.682	163.286
FBgn0013305	147.242	141.465	120.477	125.825
FBgn0013307	3.53505	2.88715	2.48038	3.15488
FBgn0013308	1.54002	1.51566	1.96083	1.55878
FBgn0013323	2.1534	2.40532	2.34195	2.64974
FBgn0013325	533.228	550.633	491.296	533.37
FBgn0013334	84.3555	79.679	67.101	77.6632
FBgn0013342	343.877	356.155	307.14	315.164
FBgn0013343	2.45918	1.79186	2.21425	2.6049
FBgn0013347	71.6351	84.925	100.155	90.2437
FBgn0013348	23.3834	16.7471	29.426	16.4882
FBgn0013432	30.8182	32.8722	36.4252	33.0625
FBgn0013433	12.9276	12.8412	16.081	11.8589
FBgn0013435	13.9344	14.007	17.556	15.6069
FBgn0013467	109.722	115.98	105.62	102.78
FBgn0013469	1.17281	0.8257	0.897178	1.18709
FBgn0013531	7.6701	7.79468	8.74131	9.80898
FBgn0013548	5.47552	5.2413	5.93545	5.54221
FBgn0013563	5.3518	4.24585	5.36174	4.44545
FBgn0013576	45.7876	46.3315	46.9395	44.2682
FBgn0013672	18.2751	28.6394	6.3693	34.8527
FBgn0013674	2834.43	3226.82	1551.12	4880.66
FBgn0013675	2086.32	2628.7	1627.76	3296.03
FBgn0013676	2625.76	2913.15	1541.94	4535.11
FBgn0013678	643.084	685.062	330.426	1257.1
FBgn0013679	40.2734	63.9895	24.3823	101.088
FBgn0013680	0.325583	1.32481	0.961105	1.36527
FBgn0013681	0.672713	4.47091	0.731618	3.67689
FBgn0013683	0	0.388488	0	0.165664
FBgn0013684	66.879	87.9315	18.493	125.7
FBgn0013685	0.0907202	0.430667	0	0.275475
FBgn0013686	11676	17122.2	13283.9	20943.4
FBgn0013688	0.363573	1.15064	0.131803	1.04267
FBgn0013717	6.53313	6.14608	8.19696	5.40305
FBgn0013718	33.3073	29.5054	29.6865	31.7825
FBgn0013720	34.996	37.2882	34.5557	38.7491
FBgn0013725	22.1436	23.7903	29.406	21.6792
FBgn0013726	40.3588	38.0382	45.5355	36.7254
FBgn0013732	8.05592	8.22432	9.98601	6.80963
FBgn0013733	23.8908	22.0495	23.8078	22.8867
FBgn0013746	17.5642	16.5469	18.814	18.4636
FBgn0013749	83.426	94.7554	82.0979	96.2089
FBgn0013750	46.3918	46.1261	42.6701	47.813
FBgn0013751	3.57663	3.51938	3.98829	3.59728
FBgn0013753	52.805	57.2077	68.731	54.0303
FBgn0013755	0	0.151949	0.0696217	0
FBgn0013756	11.1295	10.2225	10.5062	9.64162
FBgn0013759	22.2797	17.3632	17.7618	16.5711
FBgn0013762	23.5765	22.4832	21.2167	20.1368
FBgn0013763	125.658	133.806	116.125	141.563
FBgn0013764	32.2539	35.2338	38.9527	33.4194
FBgn0013765	18.2103	15.8646	16.4943	14.6896
FBgn0013767	76.0302	111.927	144.307	90.3718
FBgn0013770	235.743	227.714	245.103	227.553
FBgn0013771	33.6598	29.7879	30.462	31.296
FBgn0013772	28.1864	34.9116	154.988	27.1221
FBgn0013773	2.88188	3.78574	4.73723	3.96353
FBgn0013799	23.0026	22.2401	24.1344	20.1671
FBgn0013810	0.985409	0.87138	1.04648	0.848776
FBgn0013811	0.303338	0.289872	0.312762	0.398744
FBgn0013812	4.77981	3.8692	4.53283	4.60059
FBgn0013813	0.191482	0.248555	0.234279	0.221069
FBgn0013949	5.24244	4.89796	4.58544	4.53856
FBgn0013953	11.4196	11.3556	15.9476	11.7245
FBgn0013954	222.942	261.73	257.929	267.772
FBgn0013972	117.006	127.241	166.508	108.54
FBgn0013973	26.6488	27.3867	27.3261	24.8154
FBgn0013981	673.315	792.132	764.614	806.941
FBgn0013983	14.0876	12.7721	14.8434	13.7193
FBgn0013987	50.4017	42.8953	45.5535	42.2424
FBgn0013995	44.9115	45.938	40.3044	46.2871
FBgn0013997	23.2253	20.9947	22.4255	21.6031
FBgn0014000	40.8772	46.0528	51.972	49.1766
FBgn0014006	15.6671	14.4813	15.8663	15.7273
FBgn0014007	8.46025	8.22501	8.74	8.15284
FBgn0014009	137.821	136.558	134.368	121.928
FBgn0014010	104.097	100.096	87.4121	103.955
FBgn0014011	15.4708	13.2412	12.1979	15.4607
FBgn0014018	32.0016	33.0524	39.1709	34.2375
FBgn0014019	114.526	51.2393	50.6123	78.3842
FBgn0014020	106.339	107.125	108.831	120.268
FBgn0014022	7.38829	8.45527	8.93202	7.77873
FBgn0014023	34.4712	39.0366	44.5868	39.7384
FBgn0014024	19.1057	18.0309	19.0328	16.9011
FBgn0014026	1393.38	1568.86	1342.27	1377.43
FBgn0014028	322.925	285.407	300.423	296.802
FBgn0014029	40.5177	41.4562	42.2244	42.639
FBgn0014031	5.40461	6.33401	8.37593	5.16271
FBgn0014032	26.0434	23.9848	25.2875	23.7034
FBgn0014033	1.73036	1.71988	1.8113	2.1455
FBgn0014037	16.3672	13.6152	15.1112	14.1292
FBgn0014073	17.5103	15.7722	16.1054	17.6315
FBgn0014075	17.7844	15.5986	15.5318	15.4527
FBgn0014076	0.190894	0.33983	0.519023	0.289828
FBgn0014092	9.94679	12.0176	11.0614	12.925
FBgn0014127	3.97993	4.00418	4.09686	4.16102
FBgn0014133	42.2469	37.5832	45.6122	37.5109
FBgn0014135	2.8207	2.34333	2.60186	3.19343
FBgn0014141	11.9727	9.67665	10.5377	10.5385
FBgn0014143	3.42955	3.03458	3.95055	3.06051
FBgn0014163	39.5358	35.4316	32.1332	32.7519
FBgn0014179	0.241099	0.624299	0.500584	0.443701
FBgn0014184	501.566	471.204	447.395	466.15
FBgn0014189	49.4287	51.9525	47.7978	52.9701
FBgn0014269	24.0079	22.0154	25.8506	22.0363
FBgn0014340	5.21475	4.27595	5.06986	4.22261
FBgn0014342	2.09637	2.79352	2.55993	2.60584
FBgn0014343	5.35999	4.60392	5.37682	5.16515
FBgn0014366	13.0151	14.2301	15.4922	12.7846
FBgn0014368	1.9286	2.08983	1.36792	1.86722
FBgn0014380	17.3377	16.7734	17.7186	22.4311
FBgn0014388	8.53066	7.77505	6.82963	7.37572
FBgn0014391	406.532	455.969	481.496	437.087
FBgn0014395	1.29767	1.16547	1.37316	1.34897
FBgn0014396	166.566	60.4278	48.5312	103.847
FBgn0014411	27.307	25.9397	25.7669	24.1704
FBgn0014417	3.7748	3.46708	3.92683	3.85399
FBgn0014427	48.5191	50.7572	47.4379	57.2676
FBgn0014454	7.43842	2.3058	114.524	5.67485
FBgn0014455	21.2854	24.0078	21.3892	25.3212
FBgn0014464	1.32859	1.86346	1.70764	1.58928
FBgn0014465	1.00126	1.53938	1.13843	1.12862
FBgn0014466	0.631114	0.599206	0.823651	1.14984
FBgn0014469	57.8718	65.643	108.403	66.2004
FBgn0014857	154.72	184.186	180.054	179.698
FBgn0014859	2.06487	2.52396	1.11612	1.84597
FBgn0014861	0.723132	0.565641	0.55409	0.781843
FBgn0014863	101.544	88.6268	86.8814	90.0674
FBgn0014865	7.81954	7.17109	6.57145	4.13726
FBgn0014868	43.8191	40.7593	45.4992	43.5243
FBgn0014869	327.778	318.6	388.626	347.132
FBgn0014870	17.6868	17.1065	15.3848	16.8262
FBgn0014877	29.2477	36.5157	40.1256	36.3485
FBgn0014879	27.0938	26.2559	22.7754	29.7744
FBgn0014906	45.4776	39.6091	35.6625	37.5102
FBgn0014930	87.8167	92.1218	69.3929	86.177
FBgn0014931	0.546903	0.705505	0.775814	0.649835
FBgn0014949	0.0998492	0.118501	0.108592	0
FBgn0015000	21.2244	15.4937	14.6627	18.6725
FBgn0015001	0.756926	0.760117	0.56991	12.1994
FBgn0015008	0	0.213187	0	0
FBgn0015010	113.198	53.7309	105.157	83.8164
FBgn0015011	14.973	11.0237	11.9434	14.2249
FBgn0015019	29.8528	31.5653	28.4473	36.362
FBgn0015024	69.6538	61.7933	58.3175	54.633
FBgn0015025	4.89803	4.88576	4.90207	3.8019
FBgn0015031	528.289	640.076	717.042	631.138
FBgn0015032	7.99632	6.5244	10.001	7.43609
FBgn0015033	10.0884	9.91231	13.7391	11.9081
FBgn0015034	7.36461	5.83752	6.92791	7.01901
FBgn0015035	4.88155	4.85395	13.0859	6.30311
FBgn0015036	0.0784217	0.248189	0.142147	0.158753
FBgn0015037	47.6281	60.4616	110.164	60.7766
FBgn0015038	3.34375	4.67816	4.81915	5.06295
FBgn0015039	28.6568	25.8042	38.1264	35.2524
FBgn0015075	8.83144	7.43751	8.4094	8.76334
FBgn0015218	117.909	129.869	134.352	125.276
FBgn0015221	378.684	459.883	483.411	494.777
FBgn0015222	242.21	290.476	318.966	315.057
FBgn0015229	23.7443	22.4722	22.7155	23.0929
FBgn0015230	0	0.396435	0.0605477	0
FBgn0015239	31.6077	33.8683	33.562	35.4589
FBgn0015240	19.6294	17.2328	20.3977	17.7591
FBgn0015245	180.756	196.721	227.788	173.569
FBgn0015247	74.165	79.6754	82.698	70.9567
FBgn0015268	1.14404	1.14336	1.47341	1.43223
FBgn0015269	11.5473	10.4187	10.5306	10.4042
FBgn0015270	0.286485	0.198334	0.207713	0.265809
FBgn0015271	2.51268	2.64699	2.88622	2.77189
FBgn0015277	20.0959	16.7574	22.7887	16.7296
FBgn0015278	9.28867	7.25498	8.04308	8.05426
FBgn0015279	13.4252	12.6273	12.6098	12.8316
FBgn0015282	50.7349	50.2638	90.9104	53.3997
FBgn0015283	61.4945	64.1969	102.104	63.2943
FBgn0015286	21.9529	24.2456	22.3688	25.1642
FBgn0015288	470.306	466.178	394.469	395.087
FBgn0015295	5.30867	4.3604	5.30054	4.65991
FBgn0015296	24.3201	25.4363	22.5647	25.4298
FBgn0015298	35.1558	39.3858	42.5969	43.9262
FBgn0015299	41.8523	57.0523	63.0086	59.8104
FBgn0015300	0.576992	0.311261	0.513421	0.21237
FBgn0015316	4.87444	5.78499	5.22032	4.67016
FBgn0015320	11.3783	11.0189	10.4195	10.3395
FBgn0015321	41.9428	35.8202	40.7053	35.5425
FBgn0015331	12.9396	10.37	11.9435	8.19175
FBgn0015336	2.4446	0.97258	0.996997	3.03673
FBgn0015338	29.905	31.6259	33.8116	28.1713
FBgn0015351	8.25499	10.2293	6.99742	9.25661
FBgn0015359	10.8684	13.2948	12.7076	12.0896
FBgn0015360	18.1917	16.1381	17.2713	14.3055
FBgn0015371	54.9367	55.242	61.1464	48.2929
FBgn0015372	16.6467	18.7617	20.7131	17.844
FBgn0015376	0.794783	0.838443	0.960418	0.893846
FBgn0015379	22.951	24.9131	21.6123	22.0501
FBgn0015380	19.3643	18.3014	22.8955	17.4723
FBgn0015381	0.659818	0.687186	0.849396	0.586075
FBgn0015391	3.4765	3.68832	4.25066	3.33757
FBgn0015396	3.1094	3.44129	3.19379	3.1098
FBgn0015399	12.2444	10.6644	11.3925	9.03694
FBgn0015400	12.5196	11.2496	11.3839	9.6708
FBgn0015402	13.1998	12.807	13.1444	11.211
FBgn0015477	12.546	10.6926	11.5049	11.0424
FBgn0015509	46.846	39.79	51.1231	38.2312
FBgn0015513	15.4273	12.7058	13.9679	14.8144
FBgn0015519	1.7363	1.65712	1.45446	1.82168
FBgn0015520	11.7924	11.2156	10.9725	9.21723
FBgn0015521	254.318	310.552	268.651	327.265
FBgn0015522	13.1482	11.8813	12.4008	13.5844
FBgn0015524	4.03029	4.34679	5.25983	3.7931
FBgn0015527	10.8255	9.38502	11.5108	10.1223
FBgn0015543	28.7073	27.1011	36.8976	27.0758
FBgn0015544	8.6122	10.6546	9.79205	9.80011
FBgn0015546	5.15711	4.6541	5.10624	4.69792
FBgn0015550	0.245967	0.132688	0.0486371	0.339494
FBgn0015553	3.38777	2.69617	3.07757	2.58186
FBgn0015558	30.7744	28.9453	29.9596	26.2942
FBgn0015561	1.21184	0.903063	1.31795	0.912816
FBgn0015568	44.0386	46.4075	48.4071	47.2771
FBgn0015569	16.9272	15.3325	19.9583	16.7215
FBgn0015570	1.51271	1.37286	2.15323	1.28345
FBgn0015572	0.544632	0.420141	0.621938	0.661518
FBgn0015574	0	0.307871	0.0846381	0.1838
FBgn0015575	89.3292	80.5139	72.0351	90.1303
FBgn0015576	44.2981	40.6314	37.0185	42.7606
FBgn0015577	20.9398	17.8164	20.0448	18.2926
FBgn0015582	10.0583	11.6009	12.4489	10.0661
FBgn0015583	0.124193	0	0	0
FBgn0015584	0.203539	0.12078	0.332042	0.103009
FBgn0015585	0.118773	0.14096	0.38752	0.360659
FBgn0015586	0.079314	0.047065	0	0
FBgn0015589	23.9988	20.1486	23.2868	17.6827
FBgn0015591	22.5899	27.8557	31.7395	25.4092
FBgn0015600	26.5728	22.2839	23.2944	20.443
FBgn0015602	22.9081	26.0681	24.941	26.2519
FBgn0015609	7.80788	8.27694	7.37974	8.44881
FBgn0015614	43.0756	45.1433	38.5284	46.1965
FBgn0015615	14.087	12.8798	14.483	10.9488
FBgn0015618	4.17408	5.17561	6.26732	5.13925
FBgn0015621	5.35147	6.07894	6.56835	5.997
FBgn0015622	107.202	85.5055	84.5085	83.6872
FBgn0015623	78.4923	63.1681	99.7865	67.9584
FBgn0015625	0.759935	0.999923	0.86241	0.936404
FBgn0015663	3.7846	2.8962	3.0139	3.24457
FBgn0015664	15.2735	16.2962	17.8914	15.0231
FBgn0015714	48.5658	54.4303	62.8361	63.1423
FBgn0015721	8.58929	9.1856	9.93678	9.30533
FBgn0015737	52.7542	44.5255	45.8285	47.7996
FBgn0015754	99.3043	92.705	95.4057	85.0297
FBgn0015756	728.772	767.284	669.875	721.648
FBgn0015765	11.6593	12.0038	10.6513	14.2795
FBgn0015766	590.542	536.735	468.186	569.361
FBgn0015772	28.1853	26.0546	27.6679	26.0266
FBgn0015773	3.02039	2.14738	1.92133	2.61013
FBgn0015774	6.0643	5.56393	3.93182	4.82789
FBgn0015776	138.631	102.955	109.567	112.207
FBgn0015777	71.629	63.0521	57.8959	62.3814
FBgn0015778	19.8152	17.2317	17.5594	17.9546
FBgn0015781	26.8724	27.3914	34.1923	25.6725
FBgn0015789	69.7499	59.2352	59.2046	59.414
FBgn0015790	111.001	111.742	116.582	114.212
FBgn0015791	76.2767	76.8887	71.3799	71.6242
FBgn0015793	26.6803	25.3723	27.7509	27.8778
FBgn0015794	69.2408	60.9358	72.3189	66.901
FBgn0015795	159.19	161.761	135.773	164.276
FBgn0015797	36.7008	34.553	32.0462	34.4017
FBgn0015799	18.5038	17.7432	17.8482	17.5569
FBgn0015801	66.0535	64.9038	66.6023	76.44
FBgn0015803	9.831	9.00173	9.54864	8.90358
FBgn0015805	26.2134	26.0005	24.6067	25.8517
FBgn0015808	50.3851	45.6283	55.8423	55.5046
FBgn0015818	8.5516	9.633	9.3004	8.39167
FBgn0015828	21.2888	23.7322	24.3025	22.1722
FBgn0015829	16.57	17.9004	23.1499	20.3412
FBgn0015831	0	0.110185	0.0504859	0.0939729
FBgn0015834	161.418	166.838	156.716	142.658
FBgn0015838	6.92871	6.81473	6.71957	6.62654
FBgn0015872	27.2923	21.3072	23.1528	26.7373
FBgn0015903	5.73444	4.67983	4.89115	5.47819
FBgn0015904	6.7832	4.16925	5.73974	5.53852
FBgn0015905	4.87559	4.26255	4.09482	4.39054
FBgn0015919	7.17124	5.00175	5.84338	6.0302
FBgn0015924	51.8424	41.1831	44.9236	39.186
FBgn0015925	5.91506	5.1948	5.30079	5.48418
FBgn0015926	0.323863	0.432406	0.396249	0.307319
FBgn0015929	2.52796	3.20266	2.91799	2.85701
FBgn0015946	0.028033	0.0332696	0.0609753	0
FBgn0015949	45.4891	45.2743	45.678	41.7131
FBgn0016013	19.4065	23.8272	24.0949	23.5443
FBgn0016031	0.0235433	0.0139706	0.0128024	0
FBgn0016032	39.2563	38.3526	37.929	43.2468
FBgn0016034	1.35005	1.81237	1.85339	1.63531
FBgn0016036	0.526013	0.454017	0.624079	0.435615
FBgn0016038	42.3437	36.7269	39.2902	34.3295
FBgn0016041	23.9632	23.2237	27.0347	20.9338
FBgn0016047	3.97583	4.82649	4.4427	5.3319
FBgn0016053	0.0785942	0.139914	0.0854761	0.0795513
FBgn0016054	0.395619	0.417352	0.669293	0.511669
FBgn0016059	19.1034	16.5056	18.1437	18.3856
FBgn0016061	7.21551	6.62505	8.01081	6.35756
FBgn0016070	9.23328	8.02897	7.50527	7.93093
FBgn0016075	9.93137	7.32748	9.27164	7.96179
FBgn0016076	99.7486	46.5774	23.6422	74.5756
FBgn0016078	42.9985	43.9035	53.9123	50.1311
FBgn0016081	34.0685	32.9953	38.4798	29.2283
FBgn0016119	473.033	521.813	548.226	519.744
FBgn0016120	438.028	478.975	532.162	465.284
FBgn0016122	10.8571	9.52689	12.4753	18.1402
FBgn0016123	56.8101	58.6576	58.6062	56.8824
FBgn0016126	115.141	136.365	134.888	147.318
FBgn0016131	5.59079	5.11986	5.61747	5.79594
FBgn0016641	25.9328	22.9267	25.3423	19.0398
FBgn0016650	17.8273	15.2628	18.0218	17.0419
FBgn0016660	3.36676	3.32399	3.20387	3.56934
FBgn0016672	518.643	559.808	459.167	494.46
FBgn0016675	1.06677	0.223419	0.409474	0.381092
FBgn0016684	0.698306	0.595001	1.12944	0.688687
FBgn0016685	50.5828	50.1922	43.3093	53.4753
FBgn0016687	101.913	113.126	118.636	112.92
FBgn0016691	680.749	657.58	782.145	642.394
FBgn0016693	36.3296	33.2007	34.431	32.0444
FBgn0016694	31.0183	18.4365	15.3842	27.9169
FBgn0016696	205.805	215.253	251.07	218.91
FBgn0016697	72.9793	79.1949	118.616	81.3161
FBgn0016698	30.2249	33.2739	35.5487	34.1921
FBgn0016701	96.5591	105.791	121.624	109.201
FBgn0016715	15.6423	18.5003	15.7801	21.7291
FBgn0016726	523.542	616.399	557.4	605.638
FBgn0016754	17.0963	16.9215	20.9225	15.3018
FBgn0016756	63.3548	56.6655	56.0078	56.3682
FBgn0016762	11.5779	11.8565	14.3183	9.95517
FBgn0016794	9.2888	7.36546	9.13634	7.65585
FBgn0016797	6.49416	5.60529	4.68992	6.08609
FBgn0016917	34.1076	31.9296	27.3309	31.5157
FBgn0016919	4.27869	4.59241	4.76457	5.29702
FBgn0016920	1.81908	1.66636	1.77526	2.05126
FBgn0016926	154.615	138.517	125.005	160.012
FBgn0016930	40.4767	20.1346	23.8346	23.8462
FBgn0016970	4.64664	5.23891	5.36936	4.76202
FBgn0016974	0.153937	0.475	0.0669664	0.280461
FBgn0016977	8.03898	7.84995	8.06379	8.29803
FBgn0016978	37.8214	42.7006	45.7015	40.6858
FBgn0016983	23.8844	22.1693	24.6601	23.3922
FBgn0016984	15.1491	13.5324	12.0098	14.1243
FBgn0017414	10.2163	11.3989	11.1891	11.251
FBgn0017418	20.8614	19.7221	21.1497	19.8539
FBgn0017424	0	0.0236903	0	0
FBgn0017429	24.1332	27.9559	30.2461	26.2114
FBgn0017430	13.7799	15.7552	16.5907	13.987
FBgn0017448	0.0184605	0.0219089	0	0.0373706
FBgn0017456	0.972002	1.9522	0.650531	0.681119
FBgn0017457	20.4901	18.1017	18.8415	16.749
FBgn0017482	1.48306	1.38499	1.90377	1.23043
FBgn0017545	822.458	813.014	802.474	773.795
FBgn0017550	21.7789	19.2248	22.1688	18.3729
FBgn0017551	9.57472	11.7275	11.8816	11.027
FBgn0017556	0.265866	0.495834	0.165227	0.307548
FBgn0017558	42.6756	41.3398	44.0386	42.464
FBgn0017561	3.08169	2.15658	2.8777	2.24799
FBgn0017566	271.429	263.934	270.084	252.626
FBgn0017567	321.766	365.998	383.651	370.655
FBgn0017572	33.6882	31.4084	30.2292	28.5828
FBgn0017577	0.912936	0.599368	1.014	0.845411
FBgn0017578	16.4426	17.76	20.3738	21.5796
FBgn0017579	1026.35	1195.52	1043.5	1102.63
FBgn0017581	182.256	160.051	130.155	160.644
FBgn0017590	44.1723	44.5002	48.0018	42.1642
FBgn0019624	672.477	730.636	759.863	718.7
FBgn0019644	754.993	814.872	889.49	780.677
FBgn0019650	33.1125	31.1385	30.2125	28.2782
FBgn0019660	80.1461	95.9025	84.7784	80.9107
FBgn0019661	268.635	275.079	287.109	254.318
FBgn0019662	48.7706	42.6994	44.1805	40.1323
FBgn0019686	2.85105	2.47978	2.61223	3.04389
FBgn0019809	0.368258	0.582733	0.712007	0.579823
FBgn0019828	0.0393621	1.91531	0.128426	0.0796828
FBgn0019830	55.609	51.6746	56.9434	52.3775
FBgn0019890	44.3289	41.096	45.0899	35.5979
FBgn0019925	52.6202	50.4282	50.7253	50.5877
FBgn0019928	0	0	0.185215	1.83869
FBgn0019929	39.1676	45.244	32.3328	51.7904
FBgn0019932	19.8839	19.8115	24.672	19.4959
FBgn0019936	640.784	717.287	615.796	711.07
FBgn0019938	5.53379	5.78831	5.3655	5.67713
FBgn0019940	978.694	892.871	490.963	822.416
FBgn0019949	18.7156	22.5181	22.9514	22.0464
FBgn0019952	13.1245	12.4297	10.3474	12.6753
FBgn0019957	200.138	202.624	247.051	205.972
FBgn0019960	104.369	99.5595	108.552	90.0849
FBgn0019968	22.1507	20.8065	21.2568	20.4505
FBgn0019972	8.62595	8.47729	12.4994	8.3057
FBgn0019982	98.0178	108.56	119.19	106.716
FBgn0019985	7.23683	8.21487	6.48399	7.49954
FBgn0019990	7.96151	6.12199	7.66651	5.80881
FBgn0020018	10.1875	10.2121	10.4536	12.2632
FBgn0020224	10.4095	10.3975	9.56177	9.90953
FBgn0020235	388.887	408.877	476.44	404.255
FBgn0020236	85.3661	67.7024	78.9334	73.3843
FBgn0020238	151.218	147.61	135.79	140.514
FBgn0020248	0.952562	1.197	0.995344	1.0965
FBgn0020249	94.0527	100.053	107.916	112.222
FBgn0020251	14.0359	13.2401	10.9843	12.3694
FBgn0020255	68.3556	66.2934	69.3467	65.0987
FBgn0020257	11.7978	10.1053	9.68413	9.90938
FBgn0020258	3.40477	4.77547	4.79694	5.67845
FBgn0020261	15.9055	15.3386	18.0968	13.5832
FBgn0020269	22.5895	25.5636	26.5362	21.1401
FBgn0020270	9.39312	10.3334	10.3957	10.0583
FBgn0020272	2.70991	3.03102	2.73517	2.68371
FBgn0020277	92.3858	111.376	138.994	117.64
FBgn0020278	7.91628	6.8676	8.48791	8.01897
FBgn0020279	42.7496	34.8201	38.5219	34.1339
FBgn0020280	0	0.0939345	0	0
FBgn0020294	10.8604	9.68487	10.4917	10.5321
FBgn0020299	7.19653	5.54246	6.09666	6.22512
FBgn0020300	6.613	7.20501	9.4715	8.33949
FBgn0020304	48.9418	43.1446	45.4511	43.4887
FBgn0020305	11.9372	13.8808	13.4195	13.7505
FBgn0020306	15.9931	14.3397	15.1735	13.696
FBgn0020307	8.87294	7.74598	8.96735	8.63895
FBgn0020309	27.2316	25.5395	19.886	25.4975
FBgn0020312	16.0005	16.8531	17.01	14.8052
FBgn0020369	45.9998	45.0107	72.2744	45.8732
FBgn0020370	24.3237	23.5942	38.5395	23.448
FBgn0020371	0.116593	1.17616	0.0634009	0
FBgn0020372	203.648	213.113	277.43	191.604
FBgn0020377	0.140733	0.214743	0.196786	0.122097
FBgn0020378	13.2631	13.5434	15.7079	14.0383
FBgn0020379	12.8391	11.6976	13.7676	11.486
FBgn0020381	27.8295	29.0237	32.7835	30.5958
FBgn0020385	8.08624	7.76184	11.3091	8.46169
FBgn0020386	47.3897	33.9596	21.4878	33.0942
FBgn0020388	20.2548	20.4266	22.3276	18.4827
FBgn0020389	15.2838	15.5075	20.4697	15.3426
FBgn0020391	5.85965	7.1115	7.78179	6.78043
FBgn0020392	11.539	12.4779	14.6362	13.1694
FBgn0020399	0.111021	0.57096	0.120742	0.224746
FBgn0020407	5.70316	5.02546	4.31481	3.89989
FBgn0020412	12.2265	10.3183	8.97143	10.6023
FBgn0020414	35.173	34.8099	33.8773	38.7591
FBgn0020415	43.1729	44.8172	45.3093	49.5234
FBgn0020416	10.053	10.7965	11.3276	11.7101
FBgn0020429	0.113054	0.0191675	0.0878239	0.0817364
FBgn0020440	18.6986	18.5097	19.9948	18.0255
FBgn0020443	15.3827	11.9742	10.4913	12.2133
FBgn0020445	2.71024	2.1846	2.24336	2.59344
FBgn0020493	17.4856	16.0487	13.0491	16.1311
FBgn0020496	31.6585	31.585	28.735	31.9244
FBgn0020497	24.2594	20.6747	20.9639	20.6269
FBgn0020503	62.2837	60.689	61.6421	64.9065
FBgn0020506	0.0307476	0.0364913	0	0
FBgn0020508	0.392693	0.332892	0.183034	9.36907
FBgn0020509	0.298297	0.118006	0.216278	0
FBgn0020510	23.1735	23.008	25.5509	24.0659
FBgn0020513	18.7337	15.9157	20.5163	15.8236
FBgn0020521	68.9152	66.7467	65.0791	77.0928
FBgn0020545	87.7872	85.173	71.6939	80.2008
FBgn0020546	0	0	0.00803452	0
FBgn0020616	13.7353	11.7592	13.7265	12.0852
FBgn0020617	5.42322	6.07294	6.65913	4.9728
FBgn0020618	570.777	678.167	555.281	602.16
FBgn0020620	20.1801	20.863	21.9271	21.0327
FBgn0020621	59.6522	41.7121	36.6714	43.3308
FBgn0020622	5.55565	5.03666	4.47913	4.86181
FBgn0020626	39.651	35.2063	37.5093	34.8796
FBgn0020633	0.0777284	0.0691861	0.0211336	0.0590062
FBgn0020637	0.175426	0.104098	0.476966	0.443905
FBgn0020638	0	0	0.100191	0
FBgn0020639	0	0.108911	0.199609	0.185773
FBgn0020640	0	0.11875	0	0
FBgn0020641	0.231955	0.550569	0	0.3913
FBgn0020642	0.848817	1.90282	1.74371	1.71831
FBgn0020644	0	0	0	0.116727
FBgn0020647	35.9497	31.2706	33.4361	27.5382
FBgn0020653	94.4692	98.5911	103.416	99.6944
FBgn0020655	40.1127	41.7228	40.0724	37.3873
FBgn0020660	24.5079	25.7039	31.7205	31.9548
FBgn0020762	43.1686	45.7245	47.6104	42.4625
FBgn0020764	118.889	118.911	135.964	109.868
FBgn0020765	1.2391	1.28675	13.6445	1.48936
FBgn0020767	34.9067	34.0208	35.3901	29.7671
FBgn0020880	0.0213963	0.101572	0.186158	0.129941
FBgn0020887	18.6654	17.5865	19.415	17.3752
FBgn0020906	0.109996	0.0652714	0.0598135	6.95844
FBgn0020907	87.7203	77.5402	95.5224	72.6315
FBgn0020908	69.8493	27.1099	90.6685	43.6075
FBgn0020909	6.84585	8.99361	7.96288	7.52209
FBgn0020910	496.028	594.59	518.101	559.741
FBgn0020912	3.48108	3.32407	3.8004	4.57646
FBgn0020930	71.7502	70.3892	64.5033	56.9623
FBgn0021738	15.6437	18.1983	13.7287	24.1824
FBgn0021742	0.965434	0.940126	1.50765	0.776742
FBgn0021750	10.6379	11.872	13.7412	11.2397
FBgn0021760	15.2441	12.8445	14.158	11.3975
FBgn0021761	7.56601	7.0917	7.07212	6.91101
FBgn0021764	6.44834	6.61281	5.56164	6.0783
FBgn0021765	61.7401	66.7434	70.8004	71.7595
FBgn0021767	0.0418157	0.0496269	0.0606363	0.0282166
FBgn0021768	10.6003	9.86226	15.4565	11.413
FBgn0021776	0.65951	0.306277	0.576925	0.7401
FBgn0021795	67.4691	70.3526	70.938	77.4685
FBgn0021796	12.2603	9.87968	11.0186	9.69353
FBgn0021800	26.5899	25.4767	21.1113	25.4842
FBgn0021814	41.1721	46.8392	46.1903	44.1394
FBgn0021825	59.6228	58.8976	62.5549	61.1299
FBgn0021847	46.8701	46.8503	49.9984	41.7261
FBgn0021856	27.7642	31.6647	37.2655	32.3977
FBgn0021872	228.802	194.222	194.813	182.997
FBgn0021874	10.5239	10.313	9.1563	8.67381
FBgn0021875	9.6642	10.3875	11.383	9.41276
FBgn0021895	33.4194	34.6213	31.8904	31.2949
FBgn0021906	441.774	479.654	493.754	474.363
FBgn0021944	20.1291	17.416	18.3254	24.0876
FBgn0021967	285.51	316.556	352.693	322.433
FBgn0021979	207.718	214.448	224.833	207.689
FBgn0021995	8.33622	7.82368	7.87125	8.19061
FBgn0022023	127.603	135.003	132.405	124.871
FBgn0022027	55.7768	68.447	63.4112	71.4589
FBgn0022029	20.1402	18.0832	18.1311	19.1706
FBgn0022069	9.15543	8.90436	10.4064	8.71493
FBgn0022097	219.967	222.913	278.953	241.448
FBgn0022153	19.32	17.7355	19.4713	17.8828
FBgn0022160	89.1583	86.8236	105.56	85.8661
FBgn0022213	7.96008	7.36904	7.90499	8.13149
FBgn0022224	22.0099	24.5513	27.0765	25.078
FBgn0022238	37.3569	39.9111	31.959	39.7988
FBgn0022288	6.49593	6.67938	8.03721	7.50673
FBgn0022338	9.36834	10.1039	9.55651	9.48243
FBgn0022343	33.9984	36.6649	37.9636	40.9654
FBgn0022344	54.2798	54.3557	67.7578	57.9217
FBgn0022349	22.824	19.2069	18.8638	18.9879
FBgn0022355	193.967	253.907	185.741	214.251
FBgn0022359	0.636928	1.67979	2.11658	1.89824
FBgn0022361	45.3862	46.648	38.9761	45.3022
FBgn0022382	30.9705	29.4559	23.6427	28.6965
FBgn0022699	17.4193	16.7575	18.7709	15.7103
FBgn0022700	12.4486	7.86669	11.6749	19.4403
FBgn0022702	5.54982	4.44684	8.86611	4.83985
FBgn0022709	150.785	147.519	181.704	159.361
FBgn0022710	11.7942	8.39288	9.6027	8.15428
FBgn0022724	5.93131	6.23841	6.37342	6.39899
FBgn0022740	0.220909	0.10487	0.144152	0
FBgn0022764	35.2117	31.3015	35.2599	29.4028
FBgn0022768	15.4508	13.0082	15.0056	12.1476
FBgn0022770	2.4191	2.088	6.3894	2.60756
FBgn0022774	9.67792	8.43545	15.6327	9.69943
FBgn0022786	6.43397	5.85084	6.46724	5.46922
FBgn0022787	31.3588	30.9209	32.9555	27.5873
FBgn0022800	10.647	11.5397	12.2667	12.1381
FBgn0022893	49.3658	47.1087	45.8055	47.6527
FBgn0022935	15.8515	15.2109	15.8616	13.8973
FBgn0022936	8.98896	8.7574	7.53875	10.5922
FBgn0022942	12.9154	12.0965	13.4128	11.6283
FBgn0022943	32.4665	34.8571	37.6403	38.0041
FBgn0022959	106.394	111.72	76.6432	110.643
FBgn0022960	7.49422	6.80907	6.73231	5.93224
FBgn0022981	0	0	0.0204253	0
FBgn0022984	41.4301	46.8154	47.5144	49.407
FBgn0022985	23.2198	21.7743	18.7741	20.811
FBgn0022986	16.4846	18.0847	19.2264	20.1148
FBgn0022987	14.3679	13.8507	11.6056	12.5959
FBgn0023000	7.75432	7.1941	7.04203	8.50614
FBgn0023001	4.13968	3.42615	4.5377	4.02469
FBgn0023023	83.5269	87.0373	82.9623	84.1329
FBgn0023076	9.0911	14.8823	20.6116	11.6891
FBgn0023081	21.6508	18.6905	23.1106	20.0836
FBgn0023083	20.9551	18.8758	18.5271	16.36
FBgn0023090	0.567001	0.528721	0.847892	0.676389
FBgn0023091	0.664914	0.583263	0.550212	0.321875
FBgn0023094	36.6077	42.0199	46.6346	44.2328
FBgn0023095	15.6333	13.743	13.8351	13.6827
FBgn0023096	1.58253	1.66211	1.99582	1.64692
FBgn0023097	13.1631	10.6319	12.0872	9.557
FBgn0023129	144.909	156.784	148.349	149.827
FBgn0023130	11.0373	11.4171	11.7469	8.62877
FBgn0023143	75.5272	62.1086	67.3989	59.9743
FBgn0023167	22.4697	26.2112	27.4309	24.8816
FBgn0023169	98.5783	91.6724	93.2664	81.7831
FBgn0023170	406.989	438.069	376.978	421.654
FBgn0023171	15.6038	16.427	16.5026	16.925
FBgn0023172	22.0012	21.5882	23.8239	21.559
FBgn0023174	74.298	77.025	98.7879	78.5596
FBgn0023175	72.3205	75.4633	105.614	77.2515
FBgn0023177	28.3014	26.896	28.3686	25.727
FBgn0023178	116.058	151.288	160.575	82.3082
FBgn0023179	89.8621	80.8856	86.0367	71.1948
FBgn0023180	1.372	2.03537	2.8244	2.38065
FBgn0023181	6.57651	7.59501	7.50517	5.88049
FBgn0023197	0.263721	0.250388	0.229451	0.427093
FBgn0023212	92.1388	85.2325	87.5039	80.5599
FBgn0023213	38.6466	35.6629	35.7895	37.1713
FBgn0023214	9.07358	7.73624	10.1175	9.28354
FBgn0023215	4.5161	3.95775	4.20664	4.43354
FBgn0023216	8.74128	7.65557	8.6497	7.66062
FBgn0023388	32.405	29.9463	31.1763	27.8016
FBgn0023395	0.0932056	0.202797	0.118261	0.204405
FBgn0023407	13.8411	13.7307	13.6678	13.3799
FBgn0023415	0.913857	0	0.0584633	0
FBgn0023416	31.5126	26.9838	31.0771	22.2119
FBgn0023441	15.3401	13.9238	16.2852	16.7111
FBgn0023458	34.604	25.063	30.7936	21.9077
FBgn0023477	133.495	142.478	123.555	143.588
FBgn0023479	11.7057	8.11314	8.66911	8.24292
FBgn0023489	49.5281	47.475	48.134	44.0796
FBgn0023495	0.797123	1.1037	1.26426	0.907684
FBgn0023496	0.0849996	0.302633	0.184885	0.229426
FBgn0023506	9.83414	9.44809	9.31714	8.53191
FBgn0023507	42.4319	41.6837	40.6369	47.8807
FBgn0023508	44.8902	42.0413	42.1074	39.4109
FBgn0023509	13.7556	12.1417	13.2828	11.9719
FBgn0023510	26.36	20.5194	22.336	19.9336
FBgn0023511	22.05	19.0915	15.4349	16.9215
FBgn0023512	13.9945	13.9291	14.7542	12.7268
FBgn0023513	4.66669	5.43923	5.52982	5.40032
FBgn0023514	14.0313	12.1741	12.8584	12.8725
FBgn0023515	3.39535	3.09726	3.47544	2.99195
FBgn0023516	27.4022	26.2601	29.6157	25.012
FBgn0023517	14.7647	15.4159	15.3041	14.1995
FBgn0023518	9.53822	8.30131	9.13359	7.53215
FBgn0023519	26.8683	28.5252	32.2537	32.1686
FBgn0023520	3.23488	3.0665	2.94285	2.80064
FBgn0023521	9.09459	8.18462	8.81278	9.68525
FBgn0023522	15.8844	17.7462	15.1125	18.0143
FBgn0023523	1.91715	2.09683	2.12591	2.51124
FBgn0023524	26.8282	23.3936	26.9919	19.1525
FBgn0023525	28.6074	30.325	33.7708	30.1542
FBgn0023526	6.09236	6.33803	6.60724	6.10601
FBgn0023527	9.96694	8.50377	10.2195	7.60388
FBgn0023528	27.7468	25.4953	25.3245	21.744
FBgn0023529	36.7086	36.2259	41.7889	37.4249
FBgn0023530	11.8927	14.046	15.3084	12.619
FBgn0023531	44.2435	45.2913	47.6005	41.3565
FBgn0023534	36.8196	41.1741	40.0822	41.106
FBgn0023535	0.919609	0.864019	1.20849	1.08594
FBgn0023536	10.0131	10.5337	10.7352	10.3817
FBgn0023537	67.9517	72.4109	81.3546	71.2642
FBgn0023540	48.8006	53.575	61.8981	51.6024
FBgn0023542	15.0516	15.6856	17.6422	14.9119
FBgn0023545	34.2463	38.0593	39.3548	37.9494
FBgn0023549	6.85296	9.10554	13.2372	9.42448
FBgn0023550	14.3083	27.8758	19.9675	27.5311
FBgn0024150	5.8892	5.23991	6.10239	5.26418
FBgn0024179	26.1011	21.031	21.7414	20.1886
FBgn0024183	58.5888	51.8314	52.413	46.807
FBgn0024184	1.76283	1.86595	2.10718	1.84859
FBgn0024187	29.5002	24.1329	25.4839	22.1025
FBgn0024188	33.1864	36.0977	40.5157	37.1107
FBgn0024189	12.7808	10.9552	12.8752	8.88307
FBgn0024191	5.25965	5.48984	6.14875	5.46243
FBgn0024194	4.24183	4.12197	4.5823	5.30203
FBgn0024196	100.859	108.009	108.315	106.753
FBgn0024222	4.93893	3.86224	3.70584	5.15408
FBgn0024227	0.120781	0.143343	0.175143	0.122252
FBgn0024230	16.837	16.6633	18.3427	16.7503
FBgn0024232	17.4652	17.1994	17.8824	14.422
FBgn0024234	31.6956	32.1516	30.6613	36.0846
FBgn0024236	23.452	19.0252	20.2027	20.0963
FBgn0024238	31.7893	27.7315	29.9259	27.8968
FBgn0024244	10.0937	6.98286	9.37779	10.4049
FBgn0024245	7.58007	7.06831	6.61467	6.95994
FBgn0024248	16.9853	15.0081	18.9503	15.1038
FBgn0024249	0.133787	0.0793891	0	0.067708
FBgn0024250	3.57882	3.2209	4.81658	3.57712
FBgn0024251	0.216674	0.247625	0.445109	0.259926
FBgn0024273	21.2459	21.3981	21.4985	20.9185
FBgn0024277	30.7233	27.9644	28.6015	26.7087
FBgn0024285	41.3565	39.1755	41.9437	34.4279
FBgn0024288	0.604358	0.772426	0.631998	1.03522
FBgn0024289	6.21534	10.2291	11.8012	7.71608
FBgn0024291	24.4705	22.987	24.9269	21.9588
FBgn0024293	66.5861	69.1145	61.6204	70.4078
FBgn0024294	0.220841	0.262095	0.240179	0.335296
FBgn0024314	13.5724	13.0124	15.4113	12.2916
FBgn0024315	47.5265	47.3453	45.4855	45.7845
FBgn0024319	0.0573142	0.102031	0	0.0580122
FBgn0024320	51.7238	47.9887	53.7716	47.3456
FBgn0024321	11.534	10.8966	11.0278	10.6492
FBgn0024326	19.7813	18.4016	16.4848	18.2628
FBgn0024329	16.9369	16.2582	17.3062	16.3936
FBgn0024330	14.5736	14.7909	16.4847	16.2739
FBgn0024352	26.6039	26.6559	27.7044	31.1696
FBgn0024360	9.04232	7.53976	8.60483	9.13271
FBgn0024361	5.14402	2.83443	3.69633	13.3421
FBgn0024362	28.5322	29.1657	33.3921	30.1737
FBgn0024364	6.81508	6.57161	6.04316	5.87904
FBgn0024365	14.6916	14.3676	14.1656	14.548
FBgn0024366	0.928344	0.82632	1.4925	0.97029
FBgn0024371	12.7754	16.263	15.3688	14.6888
FBgn0024432	123.448	131.823	119.975	130.8
FBgn0024491	3.02672	3.74462	2.95016	3.82948
FBgn0024509	36.8861	40.4018	40.3164	43.1714
FBgn0024510	3.15536	3.03822	3.31511	2.82017
FBgn0024542	10.3868	11.5859	11.3678	9.68154
FBgn0024555	24.7726	23.7368	21.6707	22.8062
FBgn0024556	66.6686	68.9377	80.2352	71.5793
FBgn0024558	20.9006	24.2035	22.4552	22.3945
FBgn0024689	21.574	23.2307	24.4459	20.4159
FBgn0024698	4.7284	4.305	4.50097	4.34818
FBgn0024728	44.4844	45.8138	47.4605	46.1381
FBgn0024732	23.5818	22.9198	22.9039	23.5779
FBgn0024733	627.11	622.371	594.739	642.749
FBgn0024734	3.05373	1.68531	1.24371	1.74261
FBgn0024740	0.290922	0.123309	0.384195	0.147232
FBgn0024754	51.0636	53.4363	51.7985	52.8972
FBgn0024804	29.0759	28.5372	31.9938	30.652
FBgn0024806	36.524	35.2758	38.3075	36.2617
FBgn0024807	200.105	231.305	254.521	209.629
FBgn0024811	136.216	152.955	149.517	166.97
FBgn0024814	94.8835	98.3761	102.123	97.5477
FBgn0024833	59.6504	59.3594	56.4619	52.1911
FBgn0024836	6.45715	5.81747	6.44085	5.27137
FBgn0024841	77.059	90.1282	87.2359	86.4421
FBgn0024846	20.0085	16.9172	20.2529	17.5519
FBgn0024887	13.1444	12.4098	13.4398	12.4419
FBgn0024889	44.818	44.2804	40.4439	41.17
FBgn0024897	2.18212	2.27263	7.70076	2.32138
FBgn0024909	5.26626	5.70001	6.09394	5.26643
FBgn0024912	6.36267	5.93622	6.39982	7.11023
FBgn0024913	27.4014	24.8519	29.9701	24.3339
FBgn0024920	0.0707698	0.125985	0.153933	0.214895
FBgn0024921	14.4722	14.1464	11.8809	15.1479
FBgn0024941	12.505	12.3417	12.4595	11.0872
FBgn0024943	137.084	114.598	96.2877	99.7291
FBgn0024944	18.7999	19.0937	21.5882	17.1294
FBgn0024945	22.738	23.3948	25.2717	24.0883
[truncated: 12,942 more rows]

## Sheet: GO
ID	Ontology	Description	Count1	Count2	Count3	Count4	pval	p.adjust	qval	Gene	Count	Up_Gene	Up_Count	Down_Gene	Down_Count	Links	Result
GO:0006508	BP	proteolysis	49	160	507	10483	1.15831e-26	6.98462e-24	5.80375e-24	FBgn0001285/FBgn0003356/FBgn0003357/FBgn0010357/FBgn0010425/FBgn0011554/FBgn0011555/FBgn0011556/FBgn0011822/FBgn0011834/FBgn0015001/FBgn0019928/FBgn0020906/FBgn0028381/FBgn0028945/FBgn0028950/FBgn0030774/FBgn0030775/FBgn0030776/FBgn0030777/FBgn0031248/FBgn0031249/FBgn0031653/FBgn0031741/FBgn0032144/FBgn0032638/FBgn0033868/FBgn0034052/FBgn0034132/FBgn0035666/FBgn0035667/FBgn0035670/FBgn0035776/FBg…	49	FBgn0032638|FBgn0033868|FBgn0034132|FBgn0035776|FBgn0045770|FBgn0052064|FBgn0052351|FBgn0259795	8	FBgn0001285|FBgn0003356|FBgn0003357|FBgn0010357|FBgn0010425|FBgn0011554|FBgn0011555|FBgn0011556|FBgn0011822|FBgn0011834|FBgn0015001|FBgn0019928|FBgn0020906|FBgn0028381|FBgn0028945|FBgn0028950|FBgn0030774|FBgn0030775|FBgn0030776|FBgn0030777|FBgn0031248|FBgn0031249|FBgn0031653|FBgn0031741|FBgn0032144|FBgn0034052|FBgn0035666|FBgn0035667|FBgn0035670|FBgn0035781|FBgn0035886|FBgn0036024|FBgn0036738|FBg…	41	http://amigo.geneontology.org/amigo/term/GO:0006508	yes
GO:0032504	BP	multicellular organism reproduction	3	160	11	10483	0.000526214	0.0244083	0.0202816	FBgn0039298/FBgn0039299/FBgn0051189	3	.	0	FBgn0039298|FBgn0039299|FBgn0051189	3	http://amigo.geneontology.org/amigo/term/GO:0032504	yes
GO:0008365	BP	adult chitin-based cuticle development	2	160	3	10483	0.000687578	0.0276406	0.0229675	FBgn0014454/FBgn0031940	2	.	0	FBgn0014454|FBgn0031940	2	http://amigo.geneontology.org/amigo/term/GO:0008365	yes
GO:0007548	BP	sex differentiation	4	160	30	10483	0.00105115	0.0396152	0.0329176	FBgn0001281/FBgn0004045/FBgn0040963/FBgn0041102	4	FBgn0001281|FBgn0040963|FBgn0041102	3	FBgn0004045	1	http://amigo.geneontology.org/amigo/term/GO:0007548	yes
GO:0002814	BP	negative regulation of biosynthetic process of antibacterial peptides active against Gram-negative bacteria	2	160	4	10483	0.00136135	0.0455666	0.0378628	FBgn0043575/FBgn0043576	2	.	0	FBgn0043575|FBgn0043576	2	http://amigo.geneontology.org/amigo/term/GO:0002814	yes
GO:0044238	BP	primary metabolic process	2	160	4	10483	0.00136135	0.0455666	0.0378628	FBgn0035926/FBgn0250836	2	.	0	FBgn0027348|FBgn0016122	2	http://amigo.geneontology.org/amigo/term/GO:0040003	yes
GO:0040003	BP	chitin-based cuticle development	5	160	55	10483	0.00146284	0.0455666	0.0378628	FBgn0002440/FBgn0026077/FBgn0027600/FBgn0030394/FBgn0033869	5	.	0	FBgn0002440|FBgn0026077|FBgn0027600|FBgn0030394|FBgn0033869	5	http://amigo.geneontology.org/amigo/term/GO:0040003	yes
GO:0009736	BP	cytokinin-activated signaling pathway	2	160	5	10483	0.00224617	0.0615655	0.0511568	FBgn0035926/FBgn0250836	2	.	0	FBgn0035926|FBgn0250836	2	http://amigo.geneontology.org/amigo/term/GO:0009736	no
GO:0031154	BP	culmination involved in sorocarp development	2	160	5	10483	0.00224617	0.0615655	0.0511568	FBgn0035926/FBgn0250836	2	.	0	FBgn0035926|FBgn0250836	2	http://amigo.geneontology.org/amigo/term/GO:0031154	no
GO:0000272	BP	polysaccharide catabolic process	3	160	22	10483	0.00434221	0.0899253	0.0747219	FBgn0035398/FBgn0038180/FBgn0052499	3	.	0	FBgn0035398|FBgn0038180|FBgn0052499	3	http://amigo.geneontology.org/amigo/term/GO:0000272	no
GO:0007617	BP	mating behavior	3	160	21	10483	0.00379216	0.0899253	0.0747219	FBgn0034475/FBgn0039298/FBgn0039299	3	.	0	FBgn0034475|FBgn0039298|FBgn0039299	3	http://amigo.geneontology.org/amigo/term/GO:0007617	no
GO:0009617	BP	response to bacterium	5	160	70	10483	0.00423913	0.0899253	0.0747219	FBgn0028396/FBgn0031701/FBgn0034407/FBgn0041579/FBgn0044812	5	FBgn0028396|FBgn0031701|FBgn0034407|FBgn0041579|FBgn0044812	5	.	0	http://amigo.geneontology.org/amigo/term/GO:0009617	no
GO:0042742	BP	defense response to bacterium	5	160	71	10483	0.00450519	0.0899253	0.0747219	FBgn0010246/FBgn0028396/FBgn0032638/FBgn0034407/FBgn0052081	5	FBgn0028396|FBgn0032638|FBgn0034407|FBgn0052081	4	FBgn0010246	1	http://amigo.geneontology.org/amigo/term/GO:0042742	no
GO:0098810	BP	neurotransmitter reuptake	2	160	7	10483	0.00462302	0.0899253	0.0747219	FBgn0031939/FBgn0260479	2	.	0	FBgn0031939|FBgn0260479	2	http://amigo.geneontology.org/amigo/term/GO:0098810	no
GO:0034605	BP	cellular response to heat	3	160	24	10483	0.00558112	0.101982	0.0847404	FBgn0028396/FBgn0031701/FBgn0044812	3	FBgn0028396|FBgn0031701|FBgn0044812	3	.	0	http://amigo.geneontology.org/amigo/term/GO:0034605	no
GO:0007301	BP	female germline ring canal formation	2	160	8	10483	0.00610246	0.102216	0.0849348	FBgn0031728/FBgn0287720	2	FBgn0031728|FBgn0287720	2	.	0	http://amigo.geneontology.org/amigo/term/GO:0007301	no
GO:0009253	BP	peptidoglycan catabolic process	2	160	8	10483	0.00610246	0.102216	0.0849348	FBgn0043575/FBgn0043576	2	.	0	FBgn0043575|FBgn0043576	2	http://amigo.geneontology.org/amigo/term/GO:0009253	no
GO:0006032	BP	chitin catabolic process	3	160	28	10483	0.0086405	0.137111	0.11393	FBgn0035398/FBgn0038180/FBgn0052499	3	.	0	FBgn0035398|FBgn0038180|FBgn0052499	3	http://amigo.geneontology.org/amigo/term/GO:0006032	no
GO:0007623	BP	circadian rhythm	4	160	55	10483	0.00974596	0.150688	0.125211	FBgn0010241/FBgn0039298/FBgn0039299/FBgn0051189	4	.	0	FBgn0010241|FBgn0039298|FBgn0039299|FBgn0051189	4	http://amigo.geneontology.org/amigo/term/GO:0007623	no
GO:0042595	BP	behavioral response to starvation	2	160	11	10483	0.0116322	0.175355	0.145708	FBgn0039298/FBgn0039299	2	.	0	FBgn0039298|FBgn0039299	2	http://amigo.geneontology.org/amigo/term/GO:0042595	no
GO:0006006	BP	glucose metabolic process	3	160	32	10483	0.0125147	0.184057	0.152939	FBgn0030594/FBgn0052445/FBgn0053126	3	FBgn0052445	1	FBgn0030594|FBgn0053126	2	http://amigo.geneontology.org/amigo/term/GO:0006006	no
GO:0005991	BP	trehalose metabolic process	1	160	2	10483	0.0302941	0.192288	0.159778	FBgn0034121	1	FBgn0034121	1	.	0	http://amigo.geneontology.org/amigo/term/GO:0005991	no
GO:0005993	BP	trehalose catabolic process	1	160	2	10483	0.0302941	0.192288	0.159778	FBgn0034121	1	FBgn0034121	1	.	0	http://amigo.geneontology.org/amigo/term/GO:0005993	no
GO:0007127	BP	meiosis I	1	160	2	10483	0.0302941	0.192288	0.159778	FBgn0028691	1	.	0	FBgn0028691	1	http://amigo.geneontology.org/amigo/term/GO:0007127	no
GO:0007563	BP	regulation of eclosion	1	160	2	10483	0.0302941	0.192288	0.159778	FBgn0000564	1	.	0	FBgn0000564	1	http://amigo.geneontology.org/amigo/term/GO:0007563	no
GO:0007586	BP	digestion	4	160	72	10483	0.0241172	0.192288	0.159778	FBgn0030774/FBgn0030775/FBgn0038484/FBgn0259998	4	.	0	FBgn0030774|FBgn0030775|FBgn0038484|FBgn0259998	4	http://amigo.geneontology.org/amigo/term/GO:0007586	no
GO:0007631	BP	feeding behavior	2	160	15	10483	0.0213386	0.192288	0.159778	FBgn0039298/FBgn0039299	2	.	0	FBgn0039298|FBgn0039299	2	http://amigo.geneontology.org/amigo/term/GO:0007631	no
GO:0008343	BP	adult feeding behavior	2	160	15	10483	0.0213386	0.192288	0.159778	FBgn0039298/FBgn0039299	2	.	0	FBgn0039298|FBgn0039299	2	http://amigo.geneontology.org/amigo/term/GO:0008343	no
GO:0009408	BP	response to heat	4	160	74	10483	0.0263553	0.192288	0.159778	FBgn0028396/FBgn0031701/FBgn0044812/FBgn0051988	4	FBgn0028396|FBgn0031701|FBgn0044812|FBgn0051988	4	.	0	http://amigo.geneontology.org/amigo/term/GO:0009408	no
GO:0009411	BP	response to UV	2	160	15	10483	0.0213386	0.192288	0.159778	FBgn0028396/FBgn0044812	2	FBgn0028396|FBgn0044812	2	.	0	http://amigo.geneontology.org/amigo/term/GO:0009411	no
GO:0010642	BP	negative regulation of platelet-derived growth factor receptor signaling pathway	1	160	2	10483	0.0302941	0.192288	0.159778	FBgn0053126	1	.	0	FBgn0053126	1	http://amigo.geneontology.org/amigo/term/GO:0010642	no
GO:0035010	BP	encapsulation of foreign target	2	160	15	10483	0.0213386	0.192288	0.159778	FBgn0034318/FBgn0053533	2	.	0	FBgn0034318|FBgn0053533	2	http://amigo.geneontology.org/amigo/term/GO:0035010	no
GO:0035971	BP	peptidyl-histidine dephosphorylation	1	160	2	10483	0.0302941	0.192288	0.159778	FBgn0001281	1	FBgn0001281	1	.	0	http://amigo.geneontology.org/amigo/term/GO:0035971	no
GO:0042167	BP	heme catabolic process	1	160	2	10483	0.0302941	0.192288	0.159778	FBgn0037933	1	.	0	FBgn0037933	1	http://amigo.geneontology.org/amigo/term/GO:0042167	no
GO:0045087	BP	innate immune response	8	160	227	10483	0.0230069	0.192288	0.159778	FBgn0028396/FBgn0031701/FBgn0032638/FBgn0034407/FBgn0041579/FBgn0043575/FBgn0043576/FBgn0044812	8	FBgn0028396|FBgn0031701|FBgn0032638|FBgn0034407|FBgn0041579|FBgn0044812	6	FBgn0043575|FBgn0043576	2	http://amigo.geneontology.org/amigo/term/GO:0045087	no
GO:0047484	BP	regulation of response to osmotic stress	1	160	2	10483	0.0302941	0.192288	0.159778	FBgn0010241	1	.	0	FBgn0010241	1	http://amigo.geneontology.org/amigo/term/GO:0047484	no
GO:0060588	BP	negative regulation of lipoprotein lipid oxidation	1	160	2	10483	0.0302941	0.192288	0.159778	FBgn0053126	1	.	0	FBgn0053126	1	http://amigo.geneontology.org/amigo/term/GO:0060588	no
GO:0070633	BP	transepithelial transport	1	160	2	10483	0.0302941	0.192288	0.159778	FBgn0010241	1	.	0	FBgn0010241	1	http://amigo.geneontology.org/amigo/term/GO:0070633	no
GO:0071834	BP	mating pheromone secretion	1	160	2	10483	0.0302941	0.192288	0.159778	FBgn0034475	1	.	0	FBgn0034475	1	http://amigo.geneontology.org/amigo/term/GO:0071834	no
GO:0097010	BP	eukaryotic translation initiation factor 4F complex assembly	1	160	2	10483	0.0302941	0.192288	0.159778	FBgn0039797	1	FBgn0039797	1	.	0	http://amigo.geneontology.org/amigo/term/GO:0097010	no
GO:0097068	BP	response to thyroxine	1	160	2	10483	0.0302941	0.192288	0.159778	FBgn0010241	1	.	0	FBgn0010241	1	http://amigo.geneontology.org/amigo/term/GO:0097068	no
GO:0097327	BP	response to antineoplastic agent	1	160	2	10483	0.0302941	0.192288	0.159778	FBgn0010241	1	.	0	FBgn0010241	1	http://amigo.geneontology.org/amigo/term/GO:0097327	no
GO:1902396	BP	protein localization to bicellular tight junction	1	160	2	10483	0.0302941	0.192288	0.159778	FBgn0010241	1	.	0	FBgn0010241	1	http://amigo.geneontology.org/amigo/term/GO:1902396	no
GO:1905039	BP	carboxylic acid transmembrane transport	1	160	2	10483	0.0302941	0.192288	0.159778	FBgn0010241	1	.	0	FBgn0010241	1	http://amigo.geneontology.org/amigo/term/GO:1905039	no
GO:1905232	BP	cellular response to L-glutamate	1	160	2	10483	0.0302941	0.192288	0.159778	FBgn0010241	1	.	0	FBgn0010241	1	http://amigo.geneontology.org/amigo/term/GO:1905232	no
GO:1990961	BP	xenobiotic detoxification by transmembrane export across the plasma membrane	1	160	2	10483	0.0302941	0.192288	0.159778	FBgn0010241	1	.	0	FBgn0010241	1	http://amigo.geneontology.org/amigo/term/GO:1990961	no
GO:1990962	BP	xenobiotic transport across blood-brain barrier	1	160	2	10483	0.0302941	0.192288	0.159778	FBgn0010241	1	.	0	FBgn0010241	1	http://amigo.geneontology.org/amigo/term/GO:1990962	no
GO:2000098	BP	negative regulation of smooth muscle cell-matrix adhesion	1	160	2	10483	0.0302941	0.192288	0.159778	FBgn0053126	1	.	0	FBgn0053126	1	http://amigo.geneontology.org/amigo/term/GO:2000098	no
GO:2000405	BP	negative regulation of T cell migration	1	160	2	10483	0.0302941	0.192288	0.159778	FBgn0053126	1	.	0	FBgn0053126	1	http://amigo.geneontology.org/amigo/term/GO:2000405	no
GO:2001225	BP	regulation of chloride transport	1	160	2	10483	0.0302941	0.192288	0.159778	FBgn0010241	1	.	0	FBgn0010241	1	http://amigo.geneontology.org/amigo/term/GO:2001225	no
GO:0019953	BP	sexual reproduction	4	160	79	10483	0.0324813	0.204023	0.169529	FBgn0028945/FBgn0028950/FBgn0039797/FBgn0052081	4	FBgn0039797|FBgn0052081	2	FBgn0028945|FBgn0028950	2	http://amigo.geneontology.org/amigo/term/GO:0019953	no
GO:0007622	BP	rhythmic behavior	2	160	19	10483	0.0333992	0.205507	0.170763	FBgn0039298/FBgn0039299	2	.	0	FBgn0039298|FBgn0039299	2	http://amigo.geneontology.org/amigo/term/GO:0007622	no
GO:0034644	BP	cellular response to UV	2	160	19	10483	0.0333992	0.205507	0.170763	FBgn0028396/FBgn0044812	2	FBgn0028396|FBgn0044812	2	.	0	http://amigo.geneontology.org/amigo/term/GO:0034644	no
GO:0016042	BP	lipid catabolic process	4	160	81	10483	0.0351461	0.214072	0.177879	FBgn0004045/FBgn0033521/FBgn0036996/FBgn0039474	4	.	0	FBgn0004045|FBgn0033521|FBgn0036996|FBgn0039474	4	http://amigo.geneontology.org/amigo/term/GO:0016042	no
GO:0019236	BP	response to pheromone	2	160	20	10483	0.036745	0.219379	0.182289	FBgn0034475/FBgn0039685	2	FBgn0039685	1	FBgn0034475	1	http://amigo.geneontology.org/amigo/term/GO:0019236	no
GO:0006060	BP	sorbitol metabolic process	1	160	3	10483	0.0450974	0.221087	0.183709	FBgn0270925	1	FBgn0270925	1	.	0	http://amigo.geneontology.org/amigo/term/GO:0006060	no
GO:0007215	BP	glutamate receptor signaling pathway	1	160	3	10483	0.0450974	0.221087	0.183709	FBgn0046113	1	FBgn0046113	1	.	0	http://amigo.geneontology.org/amigo/term/GO:0007215	no
GO:0014012	BP	peripheral nervous system axon regeneration	1	160	3	10483	0.0450974	0.221087	0.183709	FBgn0053126	1	.	0	FBgn0053126	1	http://amigo.geneontology.org/amigo/term/GO:0014012	no
GO:0014054	BP	positive regulation of gamma-aminobutyric acid secretion	1	160	3	10483	0.0450974	0.221087	0.183709	FBgn0031939	1	.	0	FBgn0031939	1	http://amigo.geneontology.org/amigo/term/GO:0014054	no
GO:0015822	BP	ornithine transport	1	160	3	10483	0.0450974	0.221087	0.183709	FBgn0037203	1	.	0	FBgn0037203	1	http://amigo.geneontology.org/amigo/term/GO:0015822	no
GO:0019254	BP	carnitine metabolic process, CoA-linked	1	160	3	10483	0.0450974	0.221087	0.183709	FBgn0032471	1	FBgn0032471	1	.	0	http://amigo.geneontology.org/amigo/term/GO:0019254	no
GO:0032229	BP	negative regulation of synaptic transmission, GABAergic	1	160	3	10483	0.0450974	0.221087	0.183709	FBgn0031939	1	.	0	FBgn0031939	1	http://amigo.geneontology.org/amigo/term/GO:0032229	no
GO:0032386	BP	regulation of intracellular transport	1	160	3	10483	0.0450974	0.221087	0.183709	FBgn0034907	1	FBgn0034907	1	.	0	http://amigo.geneontology.org/amigo/term/GO:0032386	no
GO:0032528	BP	microvillus organization	1	160	3	10483	0.0450974	0.221087	0.183709	FBgn0010246	1	.	0	FBgn0010246	1	http://amigo.geneontology.org/amigo/term/GO:0032528	no
GO:0033280	BP	response to vitamin D	1	160	3	10483	0.0450974	0.221087	0.183709	FBgn0010241	1	.	0	FBgn0010241	1	http://amigo.geneontology.org/amigo/term/GO:0033280	no
GO:0043278	BP	response to morphine	1	160	3	10483	0.0450974	0.221087	0.183709	FBgn0010241	1	.	0	FBgn0010241	1	http://amigo.geneontology.org/amigo/term/GO:0043278	no
GO:0071236	BP	cellular response to antibiotic	1	160	3	10483	0.0450974	0.221087	0.183709	FBgn0010241	1	.	0	FBgn0010241	1	http://amigo.geneontology.org/amigo/term/GO:0071236	no
GO:0071638	BP	negative regulation of monocyte chemotactic protein-1 production	1	160	3	10483	0.0450974	0.221087	0.183709	FBgn0053126	1	.	0	FBgn0053126	1	http://amigo.geneontology.org/amigo/term/GO:0071638	no
GO:0097638	BP	L-arginine import across plasma membrane	1	160	3	10483	0.0450974	0.221087	0.183709	FBgn0037203	1	.	0	FBgn0037203	1	http://amigo.geneontology.org/amigo/term/GO:0097638	no
GO:0098658	BP	inorganic anion import across plasma membrane	1	160	3	10483	0.0450974	0.221087	0.183709	FBgn0031939	1	.	0	FBgn0031939	1	http://amigo.geneontology.org/amigo/term/GO:0098658	no
GO:1903352	BP	L-ornithine transmembrane transport	1	160	3	10483	0.0450974	0.221087	0.183709	FBgn0037203	1	.	0	FBgn0037203	1	http://amigo.geneontology.org/amigo/term/GO:1903352	no
GO:1903804	BP	glycine import across plasma membrane	1	160	3	10483	0.0450974	0.221087	0.183709	FBgn0260479	1	.	0	FBgn0260479	1	http://amigo.geneontology.org/amigo/term/GO:1903804	no
GO:0006469	BP	negative regulation of protein kinase activity	2	160	23	10483	0.0475021	0.225542	0.18741	FBgn0035926/FBgn0250836	2	.	0	FBgn0035926|FBgn0250836	2	http://amigo.geneontology.org/amigo/term/GO:0006469	no
GO:0061060	BP	negative regulation of peptidoglycan recognition protein signaling pathway	2	160	23	10483	0.0475021	0.225542	0.18741	FBgn0043575/FBgn0043576	2	.	0	FBgn0043575|FBgn0043576	2	http://amigo.geneontology.org/amigo/term/GO:0061060	no
GO:0001516	BP	prostaglandin biosynthetic process	1	160	4	10483	0.059676	0.233666	0.194161	FBgn0038511	1	.	0	FBgn0038511	1	http://amigo.geneontology.org/amigo/term/GO:0001516	no
GO:0006979	BP	response to oxidative stress	4	160	96	10483	0.0590681	0.233666	0.194161	FBgn0028396/FBgn0037933/FBgn0038511/FBgn0044812	4	FBgn0028396|FBgn0044812	2	FBgn0037933|FBgn0038511	2	http://amigo.geneontology.org/amigo/term/GO:0006979	no
GO:0015807	BP	L-amino acid transport	1	160	4	10483	0.059676	0.233666	0.194161	FBgn0037203	1	.	0	FBgn0037203	1	http://amigo.geneontology.org/amigo/term/GO:0015807	no
GO:0016339	BP	calcium-dependent cell-cell adhesion via plasma membrane cell adhesion molecules	2	160	24	10483	0.0513131	0.233666	0.194161	FBgn0034318/FBgn0053533	2	.	0	FBgn0034318|FBgn0053533	2	http://amigo.geneontology.org/amigo/term/GO:0016339	no
GO:0018094	BP	protein polyglycylation	1	160	4	10483	0.059676	0.233666	0.194161	FBgn0031853	1	FBgn0031853	1	.	0	http://amigo.geneontology.org/amigo/term/GO:0018094	no
GO:0035006	BP	melanization defense response	2	160	26	10483	0.0592479	0.233666	0.194161	FBgn0034318/FBgn0053533	2	.	0	FBgn0034318|FBgn0053533	2	http://amigo.geneontology.org/amigo/term/GO:0035006	no
GO:0042743	BP	hydrogen peroxide metabolic process	1	160	4	10483	0.059676	0.233666	0.194161	FBgn0038511	1	.	0	FBgn0038511	1	http://amigo.geneontology.org/amigo/term/GO:0042743	no
GO:0045454	BP	cell redox homeostasis	2	160	24	10483	0.0513131	0.233666	0.194161	FBgn0033521/FBgn0034472	2	FBgn0034472	1	FBgn0033521	1	http://amigo.geneontology.org/amigo/term/GO:0045454	no
GO:0050892	BP	intestinal absorption	1	160	4	10483	0.059676	0.233666	0.194161	FBgn0010241	1	.	0	FBgn0010241	1	http://amigo.geneontology.org/amigo/term/GO:0050892	no
GO:0051939	BP	gamma-aminobutyric acid import	1	160	4	10483	0.059676	0.233666	0.194161	FBgn0031939	1	.	0	FBgn0031939	1	http://amigo.geneontology.org/amigo/term/GO:0051939	no
GO:0071475	BP	cellular hyperosmotic salinity response	1	160	4	10483	0.059676	0.233666	0.194161	FBgn0010241	1	.	0	FBgn0010241	1	http://amigo.geneontology.org/amigo/term/GO:0071475	no
GO:1900016	BP	negative regulation of cytokine production involved in inflammatory response	1	160	4	10483	0.059676	0.233666	0.194161	FBgn0053126	1	.	0	FBgn0053126	1	http://amigo.geneontology.org/amigo/term/GO:1900016	no
GO:0051124	BP	synaptic assembly at neuromuscular junction	2	160	27	10483	0.0633637	0.246505	0.204829	FBgn0020386/FBgn0037939	2	FBgn0020386|FBgn0037939	2	.	0	http://amigo.geneontology.org/amigo/term/GO:0051124	no
GO:0006101	BP	citrate metabolic process	1	160	5	10483	0.0740335	0.253649	0.210765	FBgn0037988	1	FBgn0037988	1	.	0	http://amigo.geneontology.org/amigo/term/GO:0006101	no
GO:0009414	BP	response to water deprivation	1	160	5	10483	0.0740335	0.253649	0.210765	FBgn0028396	1	FBgn0028396	1	.	0	http://amigo.geneontology.org/amigo/term/GO:0009414	no
GO:0014074	BP	response to purine-containing compound	1	160	5	10483	0.0740335	0.253649	0.210765	FBgn0031939	1	.	0	FBgn0031939	1	http://amigo.geneontology.org/amigo/term/GO:0014074	no
GO:0015816	BP	glycine transport	1	160	5	10483	0.0740335	0.253649	0.210765	FBgn0260479	1	.	0	FBgn0260479	1	http://amigo.geneontology.org/amigo/term/GO:0015816	no
GO:0033762	BP	response to glucagon	1	160	5	10483	0.0740335	0.253649	0.210765	FBgn0010241	1	.	0	FBgn0010241	1	http://amigo.geneontology.org/amigo/term/GO:0033762	no
GO:0035633	BP	maintenance of blood-brain barrier	1	160	5	10483	0.0740335	0.253649	0.210765	FBgn0010241	1	.	0	FBgn0010241	1	http://amigo.geneontology.org/amigo/term/GO:0035633	no
GO:0043266	BP	regulation of potassium ion transport	1	160	5	10483	0.0740335	0.253649	0.210765	FBgn0033289	1	FBgn0033289	1	.	0	http://amigo.geneontology.org/amigo/term/GO:0043266	no
GO:0046686	BP	response to cadmium ion	1	160	5	10483	0.0740335	0.253649	0.210765	FBgn0010241	1	.	0	FBgn0010241	1	http://amigo.geneontology.org/amigo/term/GO:0046686	no
GO:0050913	BP	sensory perception of bitter taste	1	160	5	10483	0.0740335	0.253649	0.210765	FBgn0034907	1	FBgn0034907	1	.	0	http://amigo.geneontology.org/amigo/term/GO:0050913	no
GO:0140115	BP	export across plasma membrane	1	160	5	10483	0.0740335	0.253649	0.210765	FBgn0010241	1	.	0	FBgn0010241	1	http://amigo.geneontology.org/amigo/term/GO:0140115	no
GO:1901800	BP	positive regulation of proteasomal protein catabolic process	1	160	5	10483	0.0740335	0.253649	0.210765	FBgn0036082	1	FBgn0036082	1	.	0	http://amigo.geneontology.org/amigo/term/GO:1901800	no
GO:1903826	BP	L-arginine transmembrane transport	1	160	5	10483	0.0740335	0.253649	0.210765	FBgn0037203	1	.	0	FBgn0037203	1	http://amigo.geneontology.org/amigo/term/GO:1903826	no
GO:0006114	BP	glycerol biosynthetic process	1	160	6	10483	0.0881731	0.260629	0.216565	FBgn0034713	1	FBgn0034713	1	.	0	http://amigo.geneontology.org/amigo/term/GO:0006114	no
GO:0007562	BP	eclosion	1	160	6	10483	0.0881731	0.260629	0.216565	FBgn0000564	1	.	0	FBgn0000564	1	http://amigo.geneontology.org/amigo/term/GO:0007562	no
GO:0008364	BP	pupal chitin-based cuticle development	1	160	6	10483	0.0881731	0.260629	0.216565	FBgn0030594	1	.	0	FBgn0030594	1	http://amigo.geneontology.org/amigo/term/GO:0008364	no
GO:0009166	BP	nucleotide catabolic process	1	160	6	10483	0.0881731	0.260629	0.216565	FBgn0259101	1	.	0	FBgn0259101	1	http://amigo.geneontology.org/amigo/term/GO:0009166	no
GO:0010288	BP	response to lead ion	1	160	6	10483	0.0881731	0.260629	0.216565	FBgn0031939	1	.	0	FBgn0031939	1	http://amigo.geneontology.org/amigo/term/GO:0010288	no
GO:0019731	BP	antibacterial humoral response	2	160	32	10483	0.085274	0.260629	0.216565	FBgn0034407/FBgn0041579	2	FBgn0034407|FBgn0041579	2	.	0	http://amigo.geneontology.org/amigo/term/GO:0019731	no
GO:0030579	BP	ubiquitin-dependent SMAD protein catabolic process	1	160	6	10483	0.0881731	0.260629	0.216565	FBgn0051988	1	FBgn0051988	1	.	0	http://amigo.geneontology.org/amigo/term/GO:0030579	no
GO:0033147	BP	negative regulation of intracellular estrogen receptor signaling pathway	1	160	6	10483	0.0881731	0.260629	0.216565	FBgn0032088	1	.	0	FBgn0032088	1	http://amigo.geneontology.org/amigo/term/GO:0033147	no
GO:0034514	BP	mitochondrial unfolded protein response	1	160	6	10483	0.0881731	0.260629	0.216565	FBgn0031728	1	FBgn0031728	1	.	0	http://amigo.geneontology.org/amigo/term/GO:0034514	no
GO:0042102	BP	positive regulation of T cell proliferation	1	160	6	10483	0.0881731	0.260629	0.216565	FBgn0037203	1	.	0	FBgn0037203	1	http://amigo.geneontology.org/amigo/term/GO:0042102	no
GO:0045721	BP	negative regulation of gluconeogenesis	1	160	6	10483	0.0881731	0.260629	0.216565	FBgn0034713	1	FBgn0034713	1	.	0	http://amigo.geneontology.org/amigo/term/GO:0045721	no
GO:0051597	BP	response to methylmercury	1	160	6	10483	0.0881731	0.260629	0.216565	FBgn0028396	1	FBgn0028396	1	.	0	http://amigo.geneontology.org/amigo/term/GO:0051597	no
GO:0051791	BP	medium-chain fatty acid metabolic process	1	160	6	10483	0.0881731	0.260629	0.216565	FBgn0032471	1	FBgn0032471	1	.	0	http://amigo.geneontology.org/amigo/term/GO:0051791	no
GO:0051967	BP	negative regulation of synaptic transmission, glutamatergic	1	160	6	10483	0.0881731	0.260629	0.216565	FBgn0046113	1	FBgn0046113	1	.	0	http://amigo.geneontology.org/amigo/term/GO:0051967	no
GO:0089718	BP	amino acid import across plasma membrane	1	160	6	10483	0.0881731	0.260629	0.216565	FBgn0037203	1	.	0	FBgn0037203	1	http://amigo.geneontology.org/amigo/term/GO:0089718	no
GO:0110095	BP	cellular detoxification of aldehyde	1	160	6	10483	0.0881731	0.260629	0.216565	FBgn0033204	1	.	0	FBgn0033204	1	http://amigo.geneontology.org/amigo/term/GO:0110095	no
GO:0000302	BP	response to reactive oxygen species	1	160	7	10483	0.102098	0.274844	0.228377	FBgn0053126	1	.	0	FBgn0053126	1	http://amigo.geneontology.org/amigo/term/GO:0000302	no
GO:0001890	BP	placenta development	1	160	7	10483	0.102098	0.274844	0.228377	FBgn0010241	1	.	0	FBgn0010241	1	http://amigo.geneontology.org/amigo/term/GO:0001890	no
GO:0033499	BP	galactose catabolic process via UDP-galactose	1	160	7	10483	0.102098	0.274844	0.228377	FBgn0052445	1	FBgn0052445	1	.	0	http://amigo.geneontology.org/amigo/term/GO:0033499	no
GO:0042572	BP	retinol metabolic process	1	160	7	10483	0.102098	0.274844	0.228377	FBgn0033204	1	.	0	FBgn0033204	1	http://amigo.geneontology.org/amigo/term/GO:0042572	no
GO:0045041	BP	protein import into mitochondrial intermembrane space	1	160	7	10483	0.102098	0.274844	0.228377	FBgn0031728	1	FBgn0031728	1	.	0	http://amigo.geneontology.org/amigo/term/GO:0045041	no
GO:0045676	BP	regulation of R7 cell differentiation	1	160	7	10483	0.102098	0.274844	0.228377	FBgn0259794	1	FBgn0259794	1	.	0	http://amigo.geneontology.org/amigo/term/GO:0045676	no
GO:0046459	BP	short-chain fatty acid metabolic process	1	160	7	10483	0.102098	0.274844	0.228377	FBgn0032471	1	FBgn0032471	1	.	0	http://amigo.geneontology.org/amigo/term/GO:0046459	no
GO:0046701	BP	insecticide catabolic process	1	160	7	10483	0.102098	0.274844	0.228377	FBgn0033696	1	FBgn0033696	1	.	0	http://amigo.geneontology.org/amigo/term/GO:0046701	no
GO:0060012	BP	synaptic transmission, glycinergic	1	160	7	10483	0.102098	0.274844	0.228377	FBgn0260479	1	.	0	FBgn0260479	1	http://amigo.geneontology.org/amigo/term/GO:0060012	no
GO:0071549	BP	cellular response to dexamethasone stimulus	1	160	7	10483	0.102098	0.274844	0.228377	FBgn0010241	1	.	0	FBgn0010241	1	http://amigo.geneontology.org/amigo/term/GO:0071549	no
GO:0071786	BP	endoplasmic reticulum tubular network organization	1	160	7	10483	0.102098	0.274844	0.228377	FBgn0034907	1	FBgn0034907	1	.	0	http://amigo.geneontology.org/amigo/term/GO:0071786	no
GO:0098719	BP	sodium ion import across plasma membrane	1	160	7	10483	0.102098	0.274844	0.228377	FBgn0031939	1	.	0	FBgn0031939	1	http://amigo.geneontology.org/amigo/term/GO:0098719	no
GO:0099536	BP	synaptic signaling	1	160	7	10483	0.102098	0.274844	0.228377	FBgn0028531	1	FBgn0028531	1	.	0	http://amigo.geneontology.org/amigo/term/GO:0099536	no
GO:0006154	BP	adenosine catabolic process	1	160	8	10483	0.115812	0.282731	0.23493	FBgn0036752	1	.	0	FBgn0036752	1	http://amigo.geneontology.org/amigo/term/GO:0006154	no
GO:0007216	BP	G protein-coupled glutamate receptor signaling pathway	1	160	8	10483	0.115812	0.282731	0.23493	FBgn0046113	1	FBgn0046113	1	.	0	http://amigo.geneontology.org/amigo/term/GO:0007216	no
GO:0007595	BP	lactation	1	160	8	10483	0.115812	0.282731	0.23493	FBgn0010241	1	.	0	FBgn0010241	1	http://amigo.geneontology.org/amigo/term/GO:0007595	no
GO:0008218	BP	bioluminescence	1	160	8	10483	0.115812	0.282731	0.23493	FBgn0033733	1	.	0	FBgn0033733	1	http://amigo.geneontology.org/amigo/term/GO:0008218	no
GO:0008637	BP	apoptotic mitochondrial changes	1	160	8	10483	0.115812	0.282731	0.23493	FBgn0031728	1	FBgn0031728	1	.	0	http://amigo.geneontology.org/amigo/term/GO:0008637	no
GO:0042308	BP	negative regulation of protein import into nucleus	1	160	8	10483	0.115812	0.282731	0.23493	FBgn0053126	1	.	0	FBgn0053126	1	http://amigo.geneontology.org/amigo/term/GO:0042308	no
GO:0046689	BP	response to mercury ion	1	160	8	10483	0.115812	0.282731	0.23493	FBgn0028396	1	FBgn0028396	1	.	0	http://amigo.geneontology.org/amigo/term/GO:0046689	no
GO:0048662	BP	negative regulation of smooth muscle cell proliferation	1	160	8	10483	0.115812	0.282731	0.23493	FBgn0053126	1	.	0	FBgn0053126	1	http://amigo.geneontology.org/amigo/term/GO:0048662	no
GO:0051895	BP	negative regulation of focal adhesion assembly	1	160	8	10483	0.115812	0.282731	0.23493	FBgn0053126	1	.	0	FBgn0053126	1	http://amigo.geneontology.org/amigo/term/GO:0051895	no
GO:0071260	BP	cellular response to mechanical stimulus	1	160	8	10483	0.115812	0.282731	0.23493	FBgn0028396	1	FBgn0028396	1	.	0	http://amigo.geneontology.org/amigo/term/GO:0071260	no
GO:0071392	BP	cellular response to estradiol stimulus	1	160	8	10483	0.115812	0.282731	0.23493	FBgn0010241	1	.	0	FBgn0010241	1	http://amigo.geneontology.org/amigo/term/GO:0071392	no
GO:0006749	BP	glutathione metabolic process	2	160	39	10483	0.119045	0.289453	0.240516	FBgn0010038/FBgn0010043	2	.	0	FBgn0010038|FBgn0010043	2	http://amigo.geneontology.org/amigo/term/GO:0006749	no
GO:0001523	BP	retinoid metabolic process	1	160	9	10483	0.129317	0.293151	0.243589	FBgn0033204	1	.	0	FBgn0033204	1	http://amigo.geneontology.org/amigo/term/GO:0001523	no
GO:0006937	BP	regulation of muscle contraction	1	160	9	10483	0.129317	0.293151	0.243589	FBgn0033289	1	FBgn0033289	1	.	0	http://amigo.geneontology.org/amigo/term/GO:0006937	no
GO:0007606	BP	sensory perception of chemical stimulus	2	160	40	10483	0.12411	0.293151	0.243589	FBgn0034475/FBgn0039685	2	FBgn0039685	1	FBgn0034475	1	http://amigo.geneontology.org/amigo/term/GO:0007606	no
GO:0010841	BP	positive regulation of circadian sleep/wake cycle, wakefulness	1	160	9	10483	0.129317	0.293151	0.243589	FBgn0051189	1	.	0	FBgn0051189	1	http://amigo.geneontology.org/amigo/term/GO:0010841	no
GO:0016053	BP	organic acid biosynthetic process	1	160	9	10483	0.129317	0.293151	0.243589	FBgn0038083	1	.	0	FBgn0038083	1	http://amigo.geneontology.org/amigo/term/GO:0016053	no
GO:0042048	BP	olfactory behavior	2	160	41	10483	0.129225	0.293151	0.243589	FBgn0034475/FBgn0039685	2	FBgn0039685	1	FBgn0034475	1	http://amigo.geneontology.org/amigo/term/GO:0042048	no
GO:0045599	BP	negative regulation of fat cell differentiation	1	160	9	10483	0.129317	0.293151	0.243589	FBgn0051988	1	FBgn0051988	1	.	0	http://amigo.geneontology.org/amigo/term/GO:0045599	no
GO:0048678	BP	response to axon injury	1	160	9	10483	0.129317	0.293151	0.243589	FBgn0053126	1	.	0	FBgn0053126	1	http://amigo.geneontology.org/amigo/term/GO:0048678	no
GO:0060348	BP	bone development	1	160	9	10483	0.129317	0.293151	0.243589	FBgn0031999	1	.	0	FBgn0031999	1	http://amigo.geneontology.org/amigo/term/GO:0060348	no
GO:0097150	BP	neuronal stem cell population maintenance	1	160	9	10483	0.129317	0.293151	0.243589	FBgn0034121	1	FBgn0034121	1	.	0	http://amigo.geneontology.org/amigo/term/GO:0097150	no
GO:0008049	BP	male courtship behavior	2	160	42	10483	0.13439	0.302377	0.251255	FBgn0039298/FBgn0039299	2	.	0	FBgn0039298|FBgn0039299	2	http://amigo.geneontology.org/amigo/term/GO:0008049	no
GO:0010033	BP	response to organic substance	1	160	10	10483	0.142618	0.310464	0.257975	FBgn0031939	1	.	0	FBgn0031939	1	http://amigo.geneontology.org/amigo/term/GO:0010033	no
GO:0030050	BP	vesicle transport along actin filament	1	160	10	10483	0.142618	0.310464	0.257975	FBgn0010246	1	.	0	FBgn0010246	1	http://amigo.geneontology.org/amigo/term/GO:0030050	no
GO:0042220	BP	response to cocaine	1	160	10	10483	0.142618	0.310464	0.257975	FBgn0031939	1	.	0	FBgn0031939	1	http://amigo.geneontology.org/amigo/term/GO:0042220	no
GO:0051592	BP	response to calcium ion	1	160	10	10483	0.142618	0.310464	0.257975	FBgn0031939	1	.	0	FBgn0031939	1	http://amigo.geneontology.org/amigo/term/GO:0051592	no
GO:0009636	BP	response to toxic substance	2	160	44	10483	0.144853	0.31307	0.26014	FBgn0010043/FBgn0031939	2	.	0	FBgn0010043|FBgn0031939	2	http://amigo.geneontology.org/amigo/term/GO:0009636	no
GO:0001731	BP	formation of translation preinitiation complex	1	160	11	10483	0.155716	0.317219	0.263588	FBgn0039797	1	FBgn0039797	1	.	0	http://amigo.geneontology.org/amigo/term/GO:0001731	no
GO:0006607	BP	NLS-bearing protein import into nucleus	1	160	11	10483	0.155716	0.317219	0.263588	FBgn0287720	1	FBgn0287720	1	.	0	http://amigo.geneontology.org/amigo/term/GO:0006607	no
GO:0006631	BP	fatty acid metabolic process	2	160	45	10483	0.150147	0.317219	0.263588	FBgn0035926/FBgn0250836	2	.	0	FBgn0035926|FBgn0250836	2	http://amigo.geneontology.org/amigo/term/GO:0006631	no
GO:0007306	BP	egg chorion assembly	1	160	11	10483	0.155716	0.317219	0.263588	FBgn0038511	1	.	0	FBgn0038511	1	http://amigo.geneontology.org/amigo/term/GO:0007306	no
GO:0009409	BP	response to cold	1	160	11	10483	0.155716	0.317219	0.263588	FBgn0028396	1	FBgn0028396	1	.	0	http://amigo.geneontology.org/amigo/term/GO:0009409	no
GO:0010035	BP	response to inorganic substance	1	160	11	10483	0.155716	0.317219	0.263588	FBgn0031939	1	.	0	FBgn0031939	1	http://amigo.geneontology.org/amigo/term/GO:0010035	no
GO:0010243	BP	response to organonitrogen compound	1	160	11	10483	0.155716	0.317219	0.263588	FBgn0031939	1	.	0	FBgn0031939	1	http://amigo.geneontology.org/amigo/term/GO:0010243	no
GO:0030511	BP	positive regulation of transforming growth factor beta receptor signaling pathway	1	160	11	10483	0.155716	0.317219	0.263588	FBgn0051988	1	FBgn0051988	1	.	0	http://amigo.geneontology.org/amigo/term/GO:0030511	no
GO:0033540	BP	fatty acid beta-oxidation using acyl-CoA oxidase	1	160	11	10483	0.155716	0.317219	0.263588	FBgn0032471	1	FBgn0032471	1	.	0	http://amigo.geneontology.org/amigo/term/GO:0033540	no
GO:0045332	BP	phospholipid translocation	1	160	11	10483	0.155716	0.317219	0.263588	FBgn0010241	1	.	0	FBgn0010241	1	http://amigo.geneontology.org/amigo/term/GO:0045332	no
GO:0046622	BP	positive regulation of organ growth	1	160	11	10483	0.155716	0.317219	0.263588	FBgn0020386	1	FBgn0020386	1	.	0	http://amigo.geneontology.org/amigo/term/GO:0046622	no
GO:0006013	BP	mannose metabolic process	1	160	12	10483	0.168616	0.323807	0.269062	FBgn0032069	1	.	0	FBgn0032069	1	http://amigo.geneontology.org/amigo/term/GO:0006013	no
GO:0006446	BP	regulation of translational initiation	1	160	12	10483	0.168616	0.323807	0.269062	FBgn0039797	1	FBgn0039797	1	.	0	http://amigo.geneontology.org/amigo/term/GO:0006446	no
GO:0008363	BP	larval chitin-based cuticle development	1	160	12	10483	0.168616	0.323807	0.269062	FBgn0030394	1	.	0	FBgn0030394	1	http://amigo.geneontology.org/amigo/term/GO:0008363	no
GO:0016241	BP	regulation of macroautophagy	1	160	12	10483	0.168616	0.323807	0.269062	FBgn0038613	1	.	0	FBgn0038613	1	http://amigo.geneontology.org/amigo/term/GO:0016241	no
GO:0018990	BP	ecdysis, chitin-based cuticle	1	160	12	10483	0.168616	0.323807	0.269062	FBgn0000564	1	.	0	FBgn0000564	1	http://amigo.geneontology.org/amigo/term/GO:0018990	no
GO:0046680	BP	response to DDT	1	160	12	10483	0.168616	0.323807	0.269062	FBgn0033696	1	FBgn0033696	1	.	0	http://amigo.geneontology.org/amigo/term/GO:0046680	no
GO:0048589	BP	developmental growth	1	160	12	10483	0.168616	0.323807	0.269062	FBgn0039797	1	FBgn0039797	1	.	0	http://amigo.geneontology.org/amigo/term/GO:0048589	no
GO:0050769	BP	positive regulation of neurogenesis	1	160	12	10483	0.168616	0.323807	0.269062	FBgn0036082	1	FBgn0036082	1	.	0	http://amigo.geneontology.org/amigo/term/GO:0050769	no
GO:0055072	BP	iron ion homeostasis	1	160	12	10483	0.168616	0.323807	0.269062	FBgn0037933	1	.	0	FBgn0037933	1	http://amigo.geneontology.org/amigo/term/GO:0055072	no
GO:0055093	BP	response to hyperoxia	1	160	12	10483	0.168616	0.323807	0.269062	FBgn0034407	1	FBgn0034407	1	.	0	http://amigo.geneontology.org/amigo/term/GO:0055093	no
GO:0071577	BP	zinc ion transmembrane transport	1	160	12	10483	0.168616	0.323807	0.269062	FBgn0033097	1	.	0	FBgn0033097	1	http://amigo.geneontology.org/amigo/term/GO:0071577	no
GO:0001504	BP	neurotransmitter uptake	1	160	13	10483	0.18132	0.33436	0.277831	FBgn0260479	1	.	0	FBgn0260479	1	http://amigo.geneontology.org/amigo/term/GO:0001504	no
GO:0007035	BP	vacuolar acidification	1	160	13	10483	0.18132	0.33436	0.277831	FBgn0038613	1	.	0	FBgn0038613	1	http://amigo.geneontology.org/amigo/term/GO:0007035	no
GO:0030048	BP	actin filament-based movement	1	160	13	10483	0.18132	0.33436	0.277831	FBgn0031410	1	FBgn0031410	1	.	0	http://amigo.geneontology.org/amigo/term/GO:0030048	no
GO:0030574	BP	collagen catabolic process	1	160	13	10483	0.18132	0.33436	0.277831	FBgn0035670	1	.	0	FBgn0035670	1	http://amigo.geneontology.org/amigo/term/GO:0030574	no
GO:0046579	BP	positive regulation of Ras protein signal transduction	1	160	13	10483	0.18132	0.33436	0.277831	FBgn0038334	1	FBgn0038334	1	.	0	http://amigo.geneontology.org/amigo/term/GO:0046579	no
GO:0006650	BP	glycerophospholipid metabolic process	1	160	14	10483	0.193831	0.346825	0.288188	FBgn0034713	1	FBgn0034713	1	.	0	http://amigo.geneontology.org/amigo/term/GO:0006650	no
GO:0007304	BP	chorion-containing eggshell formation	1	160	14	10483	0.193831	0.346825	0.288188	FBgn0038511	1	.	0	FBgn0038511	1	http://amigo.geneontology.org/amigo/term/GO:0007304	no
GO:0030855	BP	epithelial cell differentiation	1	160	14	10483	0.193831	0.346825	0.288188	FBgn0051988	1	FBgn0051988	1	.	0	http://amigo.geneontology.org/amigo/term/GO:0030855	no
GO:0035725	BP	sodium ion transmembrane transport	2	160	53	10483	0.19369	0.346825	0.288188	FBgn0031939/FBgn0260479	2	.	0	FBgn0031939|FBgn0260479	2	http://amigo.geneontology.org/amigo/term/GO:0035725	no
GO:0006694	BP	steroid biosynthetic process	1	160	15	10483	0.206151	0.351156	0.291787	FBgn0051809	1	.	0	FBgn0051809	1	http://amigo.geneontology.org/amigo/term/GO:0006694	no
GO:0006959	BP	humoral immune response	1	160	15	10483	0.206151	0.351156	0.291787	FBgn0041579	1	FBgn0041579	1	.	0	http://amigo.geneontology.org/amigo/term/GO:0006959	no
GO:0007291	BP	sperm individualization	2	160	54	10483	0.199249	0.351156	0.291787	FBgn0031853/FBgn0287720	2	FBgn0031853|FBgn0287720	2	.	0	http://amigo.geneontology.org/amigo/term/GO:0007291	no
GO:0010718	BP	positive regulation of epithelial to mesenchymal transition	1	160	15	10483	0.206151	0.351156	0.291787	FBgn0051988	1	FBgn0051988	1	.	0	http://amigo.geneontology.org/amigo/term/GO:0010718	no
GO:0016331	BP	morphogenesis of embryonic epithelium	1	160	15	10483	0.206151	0.351156	0.291787	FBgn0051988	1	FBgn0051988	1	.	0	http://amigo.geneontology.org/amigo/term/GO:0016331	no
GO:0017085	BP	response to insecticide	1	160	15	10483	0.206151	0.351156	0.291787	FBgn0033696	1	FBgn0033696	1	.	0	http://amigo.geneontology.org/amigo/term/GO:0017085	no
GO:0032355	BP	response to estradiol	1	160	15	10483	0.206151	0.351156	0.291787	FBgn0031939	1	.	0	FBgn0031939	1	http://amigo.geneontology.org/amigo/term/GO:0032355	no
GO:0035082	BP	axoneme assembly	1	160	15	10483	0.206151	0.351156	0.291787	FBgn0031853	1	FBgn0031853	1	.	0	http://amigo.geneontology.org/amigo/term/GO:0035082	no
GO:0042246	BP	tissue regeneration	1	160	15	10483	0.206151	0.351156	0.291787	FBgn0053126	1	.	0	FBgn0053126	1	http://amigo.geneontology.org/amigo/term/GO:0042246	no
GO:0042332	BP	gravitaxis	1	160	15	10483	0.206151	0.351156	0.291787	FBgn0287720	1	FBgn0287720	1	.	0	http://amigo.geneontology.org/amigo/term/GO:0042332	no
GO:0060179	BP	male mating behavior	1	160	15	10483	0.206151	0.351156	0.291787	FBgn0041711	1	.	0	FBgn0041711	1	http://amigo.geneontology.org/amigo/term/GO:0060179	no
GO:1901998	BP	toxin transport	1	160	15	10483	0.206151	0.351156	0.291787	FBgn0038613	1	.	0	FBgn0038613	1	http://amigo.geneontology.org/amigo/term/GO:1901998	no
GO:0032436	BP	positive regulation of proteasomal ubiquitin-dependent protein catabolic process	2	160	56	10483	0.210422	0.356417	0.296159	FBgn0028531/FBgn0036082	2	FBgn0028531|FBgn0036082	2	.	0	http://amigo.geneontology.org/amigo/term/GO:0032436	no
GO:0006865	BP	amino acid transport	1	160	16	10483	0.218285	0.36161	0.300474	FBgn0037203	1	.	0	FBgn0037203	1	http://amigo.geneontology.org/amigo/term/GO:0006865	no
GO:0035249	BP	synaptic transmission, glutamatergic	1	160	16	10483	0.218285	0.36161	0.300474	FBgn0046113	1	FBgn0046113	1	.	0	http://amigo.geneontology.org/amigo/term/GO:0035249	no
GO:0035335	BP	peptidyl-tyrosine dephosphorylation	1	160	16	10483	0.218285	0.36161	0.300474	FBgn0034713	1	FBgn0034713	1	.	0	http://amigo.geneontology.org/amigo/term/GO:0035335	no
GO:0048803	BP	imaginal disc-derived male genitalia morphogenesis	1	160	16	10483	0.218285	0.36161	0.300474	FBgn0010246	1	.	0	FBgn0010246	1	http://amigo.geneontology.org/amigo/term/GO:0048803	no
GO:0050916	BP	sensory perception of sweet taste	1	160	16	10483	0.218285	0.36161	0.300474	FBgn0034907	1	FBgn0034907	1	.	0	http://amigo.geneontology.org/amigo/term/GO:0050916	no
GO:0071356	BP	cellular response to tumor necrosis factor	1	160	16	10483	0.218285	0.36161	0.300474	FBgn0010241	1	.	0	FBgn0010241	1	http://amigo.geneontology.org/amigo/term/GO:0071356	no
GO:0008306	BP	associative learning	1	160	17	10483	0.230235	0.37522	0.311783	FBgn0031939	1	.	0	FBgn0031939	1	http://amigo.geneontology.org/amigo/term/GO:0008306	no
GO:0030497	BP	fatty acid elongation	1	160	17	10483	0.230235	0.37522	0.311783	FBgn0051809	1	.	0	FBgn0051809	1	http://amigo.geneontology.org/amigo/term/GO:0030497	no
GO:0045444	BP	fat cell differentiation	1	160	17	10483	0.230235	0.37522	0.311783	FBgn0051988	1	FBgn0051988	1	.	0	http://amigo.geneontology.org/amigo/term/GO:0045444	no
GO:0009744	BP	response to sucrose	1	160	18	10483	0.242002	0.385033	0.319937	FBgn0031939	1	.	0	FBgn0031939	1	http://amigo.geneontology.org/amigo/term/GO:0009744	no
GO:0030707	BP	follicle cell of egg chamber development	2	160	61	10483	0.238595	0.385033	0.319937	FBgn0031728/FBgn0038511	2	FBgn0031728	1	FBgn0038511	1	http://amigo.geneontology.org/amigo/term/GO:0030707	no
GO:0032006	BP	regulation of TOR signaling	1	160	18	10483	0.242002	0.385033	0.319937	FBgn0037203	1	.	0	FBgn0037203	1	http://amigo.geneontology.org/amigo/term/GO:0032006	no
GO:0042744	BP	hydrogen peroxide catabolic process	1	160	18	10483	0.242002	0.385033	0.319937	FBgn0038511	1	.	0	FBgn0038511	1	http://amigo.geneontology.org/amigo/term/GO:0042744	no
GO:0003333	BP	amino acid transmembrane transport	1	160	19	10483	0.253592	0.395131	0.328327	FBgn0052081	1	FBgn0052081	1	.	0	http://amigo.geneontology.org/amigo/term/GO:0003333	no
GO:0007029	BP	endoplasmic reticulum organization	1	160	19	10483	0.253592	0.395131	0.328327	FBgn0036082	1	FBgn0036082	1	.	0	http://amigo.geneontology.org/amigo/term/GO:0007029	no
GO:0008152	BP	metabolic process	1	160	19	10483	0.253592	0.395131	0.328327	FBgn0004425	1	.	0	FBgn0004425	1	http://amigo.geneontology.org/amigo/term/GO:0008152	no
GO:0048542	BP	lymph gland development	1	160	19	10483	0.253592	0.395131	0.328327	FBgn0287720	1	FBgn0287720	1	.	0	http://amigo.geneontology.org/amigo/term/GO:0048542	no
GO:0070373	BP	negative regulation of ERK1 and ERK2 cascade	1	160	19	10483	0.253592	0.395131	0.328327	FBgn0028531	1	FBgn0028531	1	.	0	http://amigo.geneontology.org/amigo/term/GO:0070373	no
GO:0071222	BP	cellular response to lipopolysaccharide	1	160	19	10483	0.253592	0.395131	0.328327	FBgn0010241	1	.	0	FBgn0010241	1	http://amigo.geneontology.org/amigo/term/GO:0071222	no
GO:0000086	BP	G2/M transition of mitotic cell cycle	1	160	20	10483	0.265005	0.40661	0.337866	FBgn0010241	1	.	0	FBgn0010241	1	http://amigo.geneontology.org/amigo/term/GO:0000086	no
GO:0006402	BP	mRNA catabolic process	1	160	20	10483	0.265005	0.40661	0.337866	FBgn0032088	1	.	0	FBgn0032088	1	http://amigo.geneontology.org/amigo/term/GO:0006402	no
GO:0006820	BP	anion transport	1	160	20	10483	0.265005	0.40661	0.337866	FBgn0028513	1	FBgn0028513	1	.	0	http://amigo.geneontology.org/amigo/term/GO:0006820	no
GO:0007610	BP	behavior	1	160	21	10483	0.276244	0.418531	0.347771	FBgn0037988	1	FBgn0037988	1	.	0	http://amigo.geneontology.org/amigo/term/GO:0007610	no
GO:0014070	BP	response to organic cyclic compound	1	160	21	10483	0.276244	0.418531	0.347771	FBgn0031939	1	.	0	FBgn0031939	1	http://amigo.geneontology.org/amigo/term/GO:0014070	no
GO:0072089	BP	stem cell proliferation	1	160	21	10483	0.276244	0.418531	0.347771	FBgn0010241	1	.	0	FBgn0010241	1	http://amigo.geneontology.org/amigo/term/GO:0072089	no
GO:0007368	BP	determination of left/right symmetry	1	160	22	10483	0.287313	0.4299	0.357218	FBgn0010246	1	.	0	FBgn0010246	1	http://amigo.geneontology.org/amigo/term/GO:0007368	no
GO:0009612	BP	response to mechanical stimulus	1	160	22	10483	0.287313	0.4299	0.357218	FBgn0028396	1	FBgn0028396	1	.	0	http://amigo.geneontology.org/amigo/term/GO:0009612	no
GO:0019835	BP	cytolysis	1	160	22	10483	0.287313	0.4299	0.357218	FBgn0004425	1	.	0	FBgn0004425	1	http://amigo.geneontology.org/amigo/term/GO:0019835	no
GO:0040018	BP	positive regulation of multicellular organism growth	1	160	22	10483	0.287313	0.4299	0.357218	FBgn0020386	1	FBgn0020386	1	.	0	http://amigo.geneontology.org/amigo/term/GO:0040018	no
GO:1902476	BP	chloride transmembrane transport	1	160	22	10483	0.287313	0.4299	0.357218	FBgn0031939	1	.	0	FBgn0031939	1	http://amigo.geneontology.org/amigo/term/GO:1902476	no
GO:0007612	BP	learning	1	160	23	10483	0.298213	0.437525	0.363554	FBgn0031939	1	.	0	FBgn0031939	1	http://amigo.geneontology.org/amigo/term/GO:0007612	no
GO:0016485	BP	protein processing	2	160	71	10483	0.295298	0.437525	0.363554	FBgn0028945/FBgn0028950	2	.	0	FBgn0028945|FBgn0028950	2	http://amigo.geneontology.org/amigo/term/GO:0016485	no
GO:0006513	BP	protein monoubiquitination	1	160	25	10483	0.31952	0.456565	0.379375	FBgn0036082	1	FBgn0036082	1	.	0	http://amigo.geneontology.org/amigo/term/GO:0006513	no
GO:0030833	BP	regulation of actin filament polymerization	1	160	25	10483	0.31952	0.456565	0.379375	FBgn0030955	1	.	0	FBgn0030955	1	http://amigo.geneontology.org/amigo/term/GO:0030833	no
GO:0051897	BP	positive regulation of protein kinase B signaling	1	160	25	10483	0.31952	0.456565	0.379375	FBgn0020386	1	FBgn0020386	1	.	0	http://amigo.geneontology.org/amigo/term/GO:0051897	no
GO:0060548	BP	negative regulation of cell death	1	160	25	10483	0.31952	0.456565	0.379375	FBgn0010241	1	.	0	FBgn0010241	1	http://amigo.geneontology.org/amigo/term/GO:0060548	no
GO:0042594	BP	response to starvation	2	160	76	10483	0.323495	0.461152	0.383187	FBgn0039298/FBgn0039299	2	.	0	FBgn0039298|FBgn0039299	2	http://amigo.geneontology.org/amigo/term/GO:0042594	no
GO:0003341	BP	cilium movement	1	160	28	10483	0.35028	0.486679	0.404398	FBgn0031853	1	FBgn0031853	1	.	0	http://amigo.geneontology.org/amigo/term/GO:0003341	no
GO:0008345	BP	larval locomotory behavior	1	160	28	10483	0.35028	0.486679	0.404398	FBgn0037939	1	FBgn0037939	1	.	0	http://amigo.geneontology.org/amigo/term/GO:0008345	no
GO:0030307	BP	positive regulation of cell growth	1	160	28	10483	0.35028	0.486679	0.404398	FBgn0020386	1	FBgn0020386	1	.	0	http://amigo.geneontology.org/amigo/term/GO:0030307	no
GO:0030512	BP	negative regulation of transforming growth factor beta receptor signaling pathway	1	160	28	10483	0.35028	0.486679	0.404398	FBgn0051988	1	FBgn0051988	1	.	0	http://amigo.geneontology.org/amigo/term/GO:0030512	no
GO:0035331	BP	negative regulation of hippo signaling	1	160	28	10483	0.35028	0.486679	0.404398	FBgn0038334	1	FBgn0038334	1	.	0	http://amigo.geneontology.org/amigo/term/GO:0035331	no
GO:0045887	BP	positive regulation of synaptic assembly at neuromuscular junction	1	160	28	10483	0.35028	0.486679	0.404398	FBgn0037939	1	FBgn0037939	1	.	0	http://amigo.geneontology.org/amigo/term/GO:0045887	no
GO:0050804	BP	modulation of chemical synaptic transmission	1	160	28	10483	0.35028	0.486679	0.404398	FBgn0046113	1	FBgn0046113	1	.	0	http://amigo.geneontology.org/amigo/term/GO:0050804	no
GO:0007608	BP	sensory perception of smell	2	160	82	10483	0.356943	0.493662	0.4102	FBgn0034475/FBgn0039685	2	FBgn0039685	1	FBgn0034475	1	http://amigo.geneontology.org/amigo/term/GO:0007608	no
GO:0050830	BP	defense response to Gram-positive bacterium	2	160	82	10483	0.356943	0.493662	0.4102	FBgn0031701/FBgn0041579	2	FBgn0031701|FBgn0041579	2	.	0	http://amigo.geneontology.org/amigo/term/GO:0050830	no
GO:0006952	BP	defense response	1	160	29	10483	0.360223	0.495923	0.412079	FBgn0041579	1	FBgn0041579	1	.	0	http://amigo.geneontology.org/amigo/term/GO:0006952	no
GO:0018107	BP	peptidyl-threonine phosphorylation	1	160	29	10483	0.360223	0.495923	0.412079	FBgn0020386	1	FBgn0020386	1	.	0	http://amigo.geneontology.org/amigo/term/GO:0018107	no
GO:0007420	BP	brain development	2	160	83	10483	0.362464	0.49674	0.412758	FBgn0010241/FBgn0053126	2	.	0	FBgn0010241|FBgn0053126	2	http://amigo.geneontology.org/amigo/term/GO:0007420	no
GO:0006974	BP	cellular response to DNA damage stimulus	2	160	84	10483	0.367967	0.502	0.417128	FBgn0035926/FBgn0250836	2	.	0	FBgn0035926|FBgn0250836	2	http://amigo.geneontology.org/amigo/term/GO:0006974	no
GO:0045752	BP	positive regulation of Toll signaling pathway	2	160	84	10483	0.367967	0.502	0.417128	FBgn0043575/FBgn0043576	2	.	0	FBgn0043575|FBgn0043576	2	http://amigo.geneontology.org/amigo/term/GO:0045752	no
GO:0006909	BP	phagocytosis	1	160	31	10483	0.379658	0.511012	0.424617	FBgn0052081	1	FBgn0052081	1	.	0	http://amigo.geneontology.org/amigo/term/GO:0006909	no
GO:0007613	BP	memory	1	160	31	10483	0.379658	0.511012	0.424617	FBgn0031939	1	.	0	FBgn0031939	1	http://amigo.geneontology.org/amigo/term/GO:0007613	no
GO:0042438	BP	melanin biosynthetic process	1	160	31	10483	0.379658	0.511012	0.424617	FBgn0041711	1	.	0	FBgn0041711	1	http://amigo.geneontology.org/amigo/term/GO:0042438	no
GO:0006457	BP	protein folding	2	160	88	10483	0.389789	0.520006	0.43209	FBgn0031728/FBgn0052641	2	FBgn0031728	1	FBgn0052641	1	http://amigo.geneontology.org/amigo/term/GO:0006457	no
GO:0031047	BP	RNA-mediated gene silencing	1	160	32	10483	0.389154	0.520006	0.43209	FBgn0032088	1	.	0	FBgn0032088	1	http://amigo.geneontology.org/amigo/term/GO:0031047	no
GO:0045793	BP	positive regulation of cell size	1	160	32	10483	0.389154	0.520006	0.43209	FBgn0020386	1	FBgn0020386	1	.	0	http://amigo.geneontology.org/amigo/term/GO:0045793	no
GO:0010498	BP	proteasomal protein catabolic process	1	160	34	10483	0.407715	0.532148	0.442179	FBgn0259794	1	FBgn0259794	1	.	0	http://amigo.geneontology.org/amigo/term/GO:0010498	no
GO:0030154	BP	cell differentiation	4	160	212	10483	0.406321	0.532148	0.442179	FBgn0001281/FBgn0020386/FBgn0040963/FBgn0041102	4	FBgn0001281|FBgn0020386|FBgn0040963|FBgn0041102	4	.	0	http://amigo.geneontology.org/amigo/term/GO:0030154	no
GO:0045165	BP	cell fate commitment	1	160	34	10483	0.407715	0.532148	0.442179	FBgn0051988	1	FBgn0051988	1	.	0	http://amigo.geneontology.org/amigo/term/GO:0045165	no
GO:0046693	BP	sperm storage	1	160	34	10483	0.407715	0.532148	0.442179	FBgn0030594	1	.	0	FBgn0030594	1	http://amigo.geneontology.org/amigo/term/GO:0046693	no
GO:0016477	BP	cell migration	2	160	93	10483	0.416589	0.537011	0.44622	FBgn0028945/FBgn0028950	2	.	0	FBgn0028945|FBgn0028950	2	http://amigo.geneontology.org/amigo/term/GO:0016477	no
GO:0042026	BP	protein refolding	1	160	35	10483	0.416785	0.537011	0.44622	FBgn0031728	1	FBgn0031728	1	.	0	http://amigo.geneontology.org/amigo/term/GO:0042026	no
GO:0045089	BP	positive regulation of innate immune response	1	160	35	10483	0.416785	0.537011	0.44622	FBgn0034407	1	FBgn0034407	1	.	0	http://amigo.geneontology.org/amigo/term/GO:0045089	no
GO:0045494	BP	photoreceptor cell maintenance	1	160	35	10483	0.416785	0.537011	0.44622	FBgn0033204	1	.	0	FBgn0033204	1	http://amigo.geneontology.org/amigo/term/GO:0045494	no
GO:0007059	BP	chromosome segregation	1	160	36	10483	0.425716	0.54387	0.45192	FBgn0034824	1	FBgn0034824	1	.	0	http://amigo.geneontology.org/amigo/term/GO:0007059	no
GO:0006367	BP	transcription initiation at RNA polymerase II promoter	1	160	37	10483	0.434511	0.551601	0.458343	FBgn0037939	1	FBgn0037939	1	.	0	http://amigo.geneontology.org/amigo/term/GO:0006367	no
GO:0050808	BP	synapse organization	1	160	37	10483	0.434511	0.551601	0.458343	FBgn0031939	1	.	0	FBgn0031939	1	http://amigo.geneontology.org/amigo/term/GO:0050808	no
GO:0007283	BP	spermatogenesis	3	160	159	10483	0.438949	0.556064	0.462052	FBgn0020386/FBgn0031728/FBgn0031853	3	FBgn0020386|FBgn0031728|FBgn0031853	3	.	0	http://amigo.geneontology.org/amigo/term/GO:0007283	no
GO:0016579	BP	protein deubiquitination	1	160	38	10483	0.443173	0.559065	0.464546	FBgn0028694	1	.	0	FBgn0028694	1	http://amigo.geneontology.org/amigo/term/GO:0016579	no
GO:0007568	BP	aging	1	160	41	10483	0.468374	0.588395	0.488917	FBgn0053126	1	.	0	FBgn0053126	1	http://amigo.geneontology.org/amigo/term/GO:0007568	no
GO:0006099	BP	tricarboxylic acid cycle	1	160	42	10483	0.47652	0.591238	0.491279	FBgn0037988	1	FBgn0037988	1	.	0	http://amigo.geneontology.org/amigo/term/GO:0006099	no
GO:0007166	BP	cell surface receptor signaling pathway	1	160	42	10483	0.47652	0.591238	0.491279	FBgn0020386	1	FBgn0020386	1	.	0	http://amigo.geneontology.org/amigo/term/GO:0007166	no
GO:0007498	BP	mesoderm development	1	160	42	10483	0.47652	0.591238	0.491279	FBgn0010246	1	.	0	FBgn0010246	1	http://amigo.geneontology.org/amigo/term/GO:0007498	no
GO:0008286	BP	insulin receptor signaling pathway	1	160	42	10483	0.47652	0.591238	0.491279	FBgn0020386	1	FBgn0020386	1	.	0	http://amigo.geneontology.org/amigo/term/GO:0008286	no
GO:0042391	BP	regulation of membrane potential	1	160	42	10483	0.47652	0.591238	0.491279	FBgn0046113	1	FBgn0046113	1	.	0	http://amigo.geneontology.org/amigo/term/GO:0042391	no
GO:0007601	BP	visual perception	2	160	105	10483	0.478365	0.592308	0.492168	FBgn0031913/FBgn0033204	2	.	0	FBgn0031913|FBgn0033204	2	http://amigo.geneontology.org/amigo/term/GO:0007601	no
GO:0050896	BP	response to stimulus	1	160	43	10483	0.484542	0.598727	0.497502	FBgn0031913	1	.	0	FBgn0031913	1	http://amigo.geneontology.org/amigo/term/GO:0050896	no
GO:0006869	BP	lipid transport	1	160	44	10483	0.492442	0.606005	0.503549	FBgn0030148	1	.	0	FBgn0030148	1	http://amigo.geneontology.org/amigo/term/GO:0006869	no
GO:0034599	BP	cellular response to oxidative stress	1	160	44	10483	0.492442	0.606005	0.503549	FBgn0028396	1	FBgn0028396	1	.	0	http://amigo.geneontology.org/amigo/term/GO:0034599	no
GO:0001525	BP	angiogenesis	1	160	46	10483	0.507882	0.617445	0.513056	FBgn0053126	1	.	0	FBgn0053126	1	http://amigo.geneontology.org/amigo/term/GO:0001525	no
GO:0007423	BP	sensory organ development	1	160	46	10483	0.507882	0.617445	0.513056	FBgn0259794	1	FBgn0259794	1	.	0	http://amigo.geneontology.org/amigo/term/GO:0007423	no
GO:0006417	BP	regulation of translation	1	160	47	10483	0.515426	0.625356	0.519629	FBgn0032088	1	.	0	FBgn0032088	1	http://amigo.geneontology.org/amigo/term/GO:0006417	no
GO:0043161	BP	proteasome-mediated ubiquitin-dependent protein catabolic process	2	160	113	10483	0.517291	0.626358	0.520461	FBgn0028694/FBgn0259794	2	FBgn0259794	1	FBgn0028694	1	http://amigo.geneontology.org/amigo/term/GO:0043161	no
GO:0050829	BP	defense response to Gram-negative bacterium	2	160	116	10483	0.531388	0.6383	0.530385	FBgn0004425/FBgn0034407	2	FBgn0034407	1	FBgn0004425	1	http://amigo.geneontology.org/amigo/term/GO:0050829	no
GO:0001666	BP	response to hypoxia	1	160	52	10483	0.551458	0.65978	0.548233	FBgn0010241	1	.	0	FBgn0010241	1	http://amigo.geneontology.org/amigo/term/GO:0001666	no
GO:0007218	BP	neuropeptide signaling pathway	1	160	54	10483	0.565113	0.673445	0.559588	FBgn0000564	1	.	0	FBgn0000564	1	http://amigo.geneontology.org/amigo/term/GO:0007218	no
GO:0008344	BP	adult locomotory behavior	1	160	54	10483	0.565113	0.673445	0.559588	FBgn0037939	1	FBgn0037939	1	.	0	http://amigo.geneontology.org/amigo/term/GO:0008344	no
GO:0006511	BP	ubiquitin-dependent protein catabolic process	2	160	124	10483	0.567599	0.675074	0.560941	FBgn0028691/FBgn0036082	2	FBgn0036082	1	FBgn0028691	1	http://amigo.geneontology.org/amigo/term/GO:0006511	no
GO:0009410	BP	response to xenobiotic stimulus	1	160	56	10483	0.578355	0.682482	0.567097	FBgn0010241	1	.	0	FBgn0010241	1	http://amigo.geneontology.org/amigo/term/GO:0009410	no
GO:0006260	BP	DNA replication	1	160	58	10483	0.591197	0.693563	0.576305	FBgn0052641	1	.	0	FBgn0052641	1	http://amigo.geneontology.org/amigo/term/GO:0006260	no
GO:0006629	BP	lipid metabolic process	1	160	60	10483	0.603649	0.706797	0.587301	FBgn0053126	1	.	0	FBgn0053126	1	http://amigo.geneontology.org/amigo/term/GO:0006629	no
GO:0007015	BP	actin filament organization	1	160	66	10483	0.63879	0.739329	0.614333	FBgn0010246	1	.	0	FBgn0010246	1	http://amigo.geneontology.org/amigo/term/GO:0007015	no
GO:0048749	BP	compound eye development	1	160	69	10483	0.655182	0.755401	0.627687	FBgn0037939	1	FBgn0037939	1	.	0	http://amigo.geneontology.org/amigo/term/GO:0048749	no
GO:0007018	BP	microtubule-based movement	1	160	70	10483	0.660479	0.757165	0.629154	FBgn0034824	1	FBgn0034824	1	.	0	http://amigo.geneontology.org/amigo/term/GO:0007018	no
GO:0018105	BP	peptidyl-serine phosphorylation	1	160	74	10483	0.680874	0.773195	0.642474	FBgn0020386	1	FBgn0020386	1	.	0	http://amigo.geneontology.org/amigo/term/GO:0018105	no
GO:0005975	BP	carbohydrate metabolic process	1	160	75	10483	0.685779	0.774391	0.643467	FBgn0037988	1	FBgn0037988	1	.	0	http://amigo.geneontology.org/amigo/term/GO:0005975	no
GO:0016055	BP	Wnt signaling pathway	1	160	77	10483	0.695366	0.78083	0.648818	FBgn0051988	1	FBgn0051988	1	.	0	http://amigo.geneontology.org/amigo/term/GO:0016055	no
GO:0050832	BP	defense response to fungus	1	160	77	10483	0.695366	0.78083	0.648818	FBgn0030955	1	.	0	FBgn0030955	1	http://amigo.geneontology.org/amigo/term/GO:0050832	no
GO:0006814	BP	sodium ion transport	1	160	80	10483	0.709204	0.784679	0.652016	FBgn0028513	1	FBgn0028513	1	.	0	http://amigo.geneontology.org/amigo/term/GO:0006814	no
GO:0007424	BP	open tracheal system development	1	160	80	10483	0.709204	0.784679	0.652016	FBgn0031728	1	FBgn0031728	1	.	0	http://amigo.geneontology.org/amigo/term/GO:0007424	no
GO:0000209	BP	protein polyubiquitination	1	160	86	10483	0.735034	0.802945	0.667194	FBgn0036082	1	FBgn0036082	1	.	0	http://amigo.geneontology.org/amigo/term/GO:0000209	no
GO:0048477	BP	oogenesis	2	160	180	10483	0.764805	0.827967	0.687985	FBgn0031728/FBgn0036082	2	FBgn0031728|FBgn0036082	2	.	0	http://amigo.geneontology.org/amigo/term/GO:0048477	no
GO:0060271	BP	cilium assembly	1	160	99	10483	0.78344	0.843597	0.700972	FBgn0031853	1	FBgn0031853	1	.	0	http://amigo.geneontology.org/amigo/term/GO:0060271	no
GO:0007049	BP	cell cycle	1	160	125	10483	0.855447	0.911214	0.757158	FBgn0034824	1	FBgn0034824	1	.	0	http://amigo.geneontology.org/amigo/term/GO:0007049	no
GO:0045893	BP	positive regulation of DNA-templated transcription	2	160	222	10483	0.856813	0.911214	0.757158	FBgn0031999/FBgn0051988	2	FBgn0051988	1	FBgn0031999	1	http://amigo.geneontology.org/amigo/term/GO:0045893	no
GO:0043066	BP	negative regulation of apoptotic process	1	160	127	10483	0.859879	0.912864	0.758529	FBgn0020386	1	FBgn0020386	1	.	0	http://amigo.geneontology.org/amigo/term/GO:0043066	no
GO:0006281	BP	DNA repair	1	160	133	10483	0.872379	0.921269	0.765513	FBgn0042173	1	FBgn0042173	1	.	0	http://amigo.geneontology.org/amigo/term/GO:0006281	no
GO:0035556	BP	intracellular signal transduction	1	160	133	10483	0.872379	0.921269	0.765513	FBgn0020386	1	FBgn0020386	1	.	0	http://amigo.geneontology.org/amigo/term/GO:0035556	no
GO:0000398	BP	mRNA splicing, via spliceosome	1	160	160	10483	0.916247	0.957533	0.795646	FBgn0037939	1	FBgn0037939	1	.	0	http://amigo.geneontology.org/amigo/term/GO:0000398	no
GO:0006915	BP	apoptotic process	1	160	167	10483	0.924924	0.961602	0.799027	FBgn0020386	1	FBgn0020386	1	.	0	http://amigo.geneontology.org/amigo/term/GO:0006915	no
GO:0016567	BP	protein ubiquitination	1	160	170	10483	0.928364	0.963517	0.800618	FBgn0036082	1	FBgn0036082	1	.	0	http://amigo.geneontology.org/amigo/term/GO:0016567	no
GO:0051301	BP	cell division	1	160	205	10483	0.958594	0.984722	0.818238	FBgn0034824	1	FBgn0034824	1	.	0	http://amigo.geneontology.org/amigo/term/GO:0051301	no
GO:0006468	BP	protein phosphorylation	1	160	220	10483	0.967282	0.988595	0.821456	FBgn0020386	1	FBgn0020386	1	.	0	http://amigo.geneontology.org/amigo/term/GO:0006468	no
GO:0006355	BP	regulation of DNA-templated transcription	1	160	277	10483	0.986673	0.999939	0.830882	FBgn0037939	1	FBgn0037939	1	.	0	http://amigo.geneontology.org/amigo/term/GO:0006355	no
GO:0005615	CC	extracellular space	44	160	622	10483	1.95911e-18	3.93781e-16	3.27206e-16	FBgn0000564/FBgn0001285/FBgn0003356/FBgn0003357/FBgn0004045/FBgn0004425/FBgn0010357/FBgn0010425/FBgn0011554/FBgn0011555/FBgn0011556/FBgn0011834/FBgn0015001/FBgn0019928/FBgn0020906/FBgn0028396/FBgn0028945/FBgn0028950/FBgn0030776/FBgn0030777/FBgn0031653/FBgn0031701/FBgn0032144/FBgn0033521/FBgn0035666/FBgn0035667/FBgn0035670/FBgn0035886/FBgn0036024/FBgn0036738/FBgn0036752/FBgn0038511/FBgn0039298/FBg…	44	FBgn0028396|FBgn0031701|FBgn0041579|FBgn0044812|FBgn0052081	5	FBgn0000564|FBgn0001285|FBgn0003356|FBgn0003357|FBgn0004045|FBgn0004425|FBgn0010357|FBgn0010425|FBgn0011554|FBgn0011555|FBgn0011556|FBgn0011834|FBgn0015001|FBgn0019928|FBgn0020906|FBgn0028945|FBgn0028950|FBgn0030776|FBgn0030777|FBgn0031653|FBgn0032144|FBgn0033521|FBgn0035666|FBgn0035667|FBgn0035670|FBgn0035886|FBgn0036024|FBgn0036738|FBgn0036752|FBgn0038511|FBgn0039298|FBgn0039299|FBgn0039777|FBg…	39	http://amigo.geneontology.org/amigo/term/GO:0005615	yes
GO:0005576	CC	extracellular region	39	160	800	10483	4.14667e-11	5.00088e-09	4.1554e-09	FBgn0004045/FBgn0020508/FBgn0026077/FBgn0027600/FBgn0030394/FBgn0030594/FBgn0030774/FBgn0030775/FBgn0031248/FBgn0031249/FBgn0031701/FBgn0031741/FBgn0032131/FBgn0032638/FBgn0033869/FBgn0034052/FBgn0034318/FBgn0034407/FBgn0034475/FBgn0035398/FBgn0035776/FBgn0035781/FBgn0035926/FBgn0038126/FBgn0038180/FBgn0038484/FBgn0039298/FBgn0039299/FBgn0039474/FBgn0039685/FBgn0041579/FBgn0041711/FBgn0043575/FBg…	39	FBgn0031701|FBgn0032638|FBgn0034407|FBgn0035776|FBgn0039685|FBgn0041579|FBgn0044812	7	FBgn0004045|FBgn0020508|FBgn0026077|FBgn0027600|FBgn0030394|FBgn0030594|FBgn0030774|FBgn0030775|FBgn0031248|FBgn0031249|FBgn0031741|FBgn0032131|FBgn0033869|FBgn0034052|FBgn0034318|FBgn0034475|FBgn0035398|FBgn0035781|FBgn0035926|FBgn0038126|FBgn0038180|FBgn0038484|FBgn0039298|FBgn0039299|FBgn0039474|FBgn0041711|FBgn0043575|FBgn0043576|FBgn0053126|FBgn0053533|FBgn0250836|FBgn0259101	32	http://amigo.geneontology.org/amigo/term/GO:0005576	yes
GO:0062129	CC	chitin-based extracellular matrix	5	160	42	10483	0.000419433	0.0210765	0.0175132	FBgn0002440/FBgn0026077/FBgn0027600/FBgn0030394/FBgn0033869	5	.	0	FBgn0002440|FBgn0026077|FBgn0027600|FBgn0030394|FBgn0033869	5	http://amigo.geneontology.org/amigo/term/GO:0062129	yes
GO:0008541	CC	proteasome regulatory particle, lid subcomplex	2	160	8	10483	0.00610246	0.102216	0.0849348	FBgn0028691/FBgn0028694	2	.	0	FBgn0028691|FBgn0028694	2	http://amigo.geneontology.org/amigo/term/GO:0008541	no
GO:0005838	CC	proteasome regulatory particle	2	160	17	10483	0.0270948	0.192288	0.159778	FBgn0028691/FBgn0028694	2	.	0	FBgn0028691|FBgn0028694	2	http://amigo.geneontology.org/amigo/term/GO:0005838	no
GO:0046581	CC	intercellular canaliculus	1	160	2	10483	0.0302941	0.192288	0.159778	FBgn0010241	1	.	0	FBgn0010241	1	http://amigo.geneontology.org/amigo/term/GO:0046581	no
GO:0060342	CC	photoreceptor inner segment membrane	1	160	2	10483	0.0302941	0.192288	0.159778	FBgn0033204	1	.	0	FBgn0033204	1	http://amigo.geneontology.org/amigo/term/GO:0060342	no
GO:0031475	CC	myosin V complex	1	160	3	10483	0.0450974	0.221087	0.183709	FBgn0031410	1	FBgn0031410	1	.	0	http://amigo.geneontology.org/amigo/term/GO:0031475	no
GO:0005881	CC	cytoplasmic microtubule	2	160	23	10483	0.0475021	0.225542	0.18741	FBgn0034907/FBgn0039104	2	FBgn0034907|FBgn0039104	2	.	0	http://amigo.geneontology.org/amigo/term/GO:0005881	no
GO:0032992	CC	protein-carbohydrate complex	1	160	4	10483	0.059676	0.233666	0.194161	FBgn0033869	1	.	0	FBgn0033869	1	http://amigo.geneontology.org/amigo/term/GO:0032992	no
GO:0031477	CC	myosin VII complex	1	160	5	10483	0.0740335	0.253649	0.210765	FBgn0031410	1	FBgn0031410	1	.	0	http://amigo.geneontology.org/amigo/term/GO:0031477	no
GO:0032983	CC	kainate selective glutamate receptor complex	1	160	5	10483	0.0740335	0.253649	0.210765	FBgn0046113	1	FBgn0046113	1	.	0	http://amigo.geneontology.org/amigo/term/GO:0032983	no
GO:0055120	CC	striated muscle dense body	1	160	5	10483	0.0740335	0.253649	0.210765	FBgn0033289	1	FBgn0033289	1	.	0	http://amigo.geneontology.org/amigo/term/GO:0055120	no
GO:0098690	CC	glycinergic synapse	1	160	5	10483	0.0740335	0.253649	0.210765	FBgn0260479	1	.	0	FBgn0260479	1	http://amigo.geneontology.org/amigo/term/GO:0098690	no
GO:0031476	CC	myosin VI complex	1	160	6	10483	0.0881731	0.260629	0.216565	FBgn0031410	1	FBgn0031410	1	.	0	http://amigo.geneontology.org/amigo/term/GO:0031476	no
GO:0031982	CC	vesicle	2	160	33	10483	0.0898972	0.264429	0.219723	FBgn0035926/FBgn0250836	2	.	0	FBgn0035926|FBgn0250836	2	http://amigo.geneontology.org/amigo/term/GO:0031982	no
GO:0090443	CC	FAR/SIN/STRIPAK complex	1	160	7	10483	0.102098	0.274844	0.228377	FBgn0038334	1	FBgn0038334	1	.	0	http://amigo.geneontology.org/amigo/term/GO:0090443	no
GO:0005828	CC	kinetochore microtubule	1	160	8	10483	0.115812	0.282731	0.23493	FBgn0034824	1	FBgn0034824	1	.	0	http://amigo.geneontology.org/amigo/term/GO:0005828	no
GO:0016460	CC	myosin II complex	1	160	8	10483	0.115812	0.282731	0.23493	FBgn0031410	1	FBgn0031410	1	.	0	http://amigo.geneontology.org/amigo/term/GO:0016460	no
GO:0022624	CC	proteasome accessory complex	1	160	9	10483	0.129317	0.293151	0.243589	FBgn0028691	1	.	0	FBgn0028691	1	http://amigo.geneontology.org/amigo/term/GO:0022624	no
GO:0031045	CC	dense core granule	1	160	9	10483	0.129317	0.293151	0.243589	FBgn0260479	1	.	0	FBgn0260479	1	http://amigo.geneontology.org/amigo/term/GO:0031045	no
GO:0043229	CC	intracellular organelle	1	160	9	10483	0.129317	0.293151	0.243589	FBgn0038613	1	.	0	FBgn0038613	1	http://amigo.geneontology.org/amigo/term/GO:0043229	no
GO:0009897	CC	external side of plasma membrane	2	160	42	10483	0.13439	0.302377	0.251255	FBgn0034318/FBgn0053533	2	.	0	FBgn0034318|FBgn0053533	2	http://amigo.geneontology.org/amigo/term/GO:0009897	no
GO:0071782	CC	endoplasmic reticulum tubular network	1	160	10	10483	0.142618	0.310464	0.257975	FBgn0034907	1	FBgn0034907	1	.	0	http://amigo.geneontology.org/amigo/term/GO:0071782	no
GO:0000502	CC	proteasome complex	2	160	44	10483	0.144853	0.31307	0.26014	FBgn0028691/FBgn0028694	2	.	0	FBgn0028691|FBgn0028694	2	http://amigo.geneontology.org/amigo/term/GO:0000502	no
GO:0009536	CC	plastid	1	160	11	10483	0.155716	0.317219	0.263588	FBgn0270925	1	FBgn0270925	1	.	0	http://amigo.geneontology.org/amigo/term/GO:0009536	no
GO:0016459	CC	myosin complex	1	160	11	10483	0.155716	0.317219	0.263588	FBgn0010246	1	.	0	FBgn0010246	1	http://amigo.geneontology.org/amigo/term/GO:0016459	no
GO:0000220	CC	vacuolar proton-transporting V-type ATPase, V0 domain	1	160	12	10483	0.168616	0.323807	0.269062	FBgn0038613	1	.	0	FBgn0038613	1	http://amigo.geneontology.org/amigo/term/GO:0000220	no
GO:0016471	CC	vacuolar proton-transporting V-type ATPase complex	1	160	12	10483	0.168616	0.323807	0.269062	FBgn0038613	1	.	0	FBgn0038613	1	http://amigo.geneontology.org/amigo/term/GO:0016471	no
GO:0030665	CC	clathrin-coated vesicle membrane	1	160	12	10483	0.168616	0.323807	0.269062	FBgn0038613	1	.	0	FBgn0038613	1	http://amigo.geneontology.org/amigo/term/GO:0030665	no
GO:0005782	CC	peroxisomal matrix	1	160	13	10483	0.18132	0.33436	0.277831	FBgn0032471	1	FBgn0032471	1	.	0	http://amigo.geneontology.org/amigo/term/GO:0005782	no
GO:0016281	CC	eukaryotic translation initiation factor 4F complex	1	160	13	10483	0.18132	0.33436	0.277831	FBgn0039797	1	FBgn0039797	1	.	0	http://amigo.geneontology.org/amigo/term/GO:0016281	no
GO:0043195	CC	terminal bouton	2	160	50	10483	0.177147	0.33436	0.277831	FBgn0038613/FBgn0046113	2	FBgn0046113	1	FBgn0038613	1	http://amigo.geneontology.org/amigo/term/GO:0043195	no
GO:0005903	CC	brush border	1	160	14	10483	0.193831	0.346825	0.288188	FBgn0010246	1	.	0	FBgn0010246	1	http://amigo.geneontology.org/amigo/term/GO:0005903	no
GO:0032839	CC	dendrite cytoplasm	1	160	15	10483	0.206151	0.351156	0.291787	FBgn0046113	1	FBgn0046113	1	.	0	http://amigo.geneontology.org/amigo/term/GO:0032839	no
GO:0098982	CC	GABA-ergic synapse	1	160	15	10483	0.206151	0.351156	0.291787	FBgn0031939	1	.	0	FBgn0031939	1	http://amigo.geneontology.org/amigo/term/GO:0098982	no
GO:0030014	CC	CCR4-NOT complex	1	160	16	10483	0.218285	0.36161	0.300474	FBgn0032088	1	.	0	FBgn0032088	1	http://amigo.geneontology.org/amigo/term/GO:0030014	no
GO:0001917	CC	photoreceptor inner segment	1	160	18	10483	0.242002	0.385033	0.319937	FBgn0033204	1	.	0	FBgn0033204	1	http://amigo.geneontology.org/amigo/term/GO:0001917	no
GO:0005902	CC	microvillus	1	160	18	10483	0.242002	0.385033	0.319937	FBgn0010246	1	.	0	FBgn0010246	1	http://amigo.geneontology.org/amigo/term/GO:0005902	no
GO:0030864	CC	cortical actin cytoskeleton	1	160	18	10483	0.242002	0.385033	0.319937	FBgn0030955	1	.	0	FBgn0030955	1	http://amigo.geneontology.org/amigo/term/GO:0030864	no
GO:0005938	CC	cell cortex	3	160	115	10483	0.256523	0.398668	0.331267	FBgn0010246/FBgn0035926/FBgn0250836	3	.	0	FBgn0010246|FBgn0035926|FBgn0250836	3	http://amigo.geneontology.org/amigo/term/GO:0005938	no
GO:0045171	CC	intercellular bridge	1	160	21	10483	0.276244	0.418531	0.347771	FBgn0031999	1	.	0	FBgn0031999	1	http://amigo.geneontology.org/amigo/term/GO:0045171	no
GO:0009925	CC	basal plasma membrane	1	160	23	10483	0.298213	0.437525	0.363554	FBgn0037203	1	.	0	FBgn0037203	1	http://amigo.geneontology.org/amigo/term/GO:0009925	no
GO:0030496	CC	midbody	2	160	71	10483	0.295298	0.437525	0.363554	FBgn0052064/FBgn0052351	2	FBgn0052064|FBgn0052351	2	.	0	http://amigo.geneontology.org/amigo/term/GO:0030496	no
GO:0031526	CC	brush border membrane	1	160	23	10483	0.298213	0.437525	0.363554	FBgn0010241	1	.	0	FBgn0010241	1	http://amigo.geneontology.org/amigo/term/GO:0031526	no
GO:0005669	CC	transcription factor TFIID complex	1	160	24	10483	0.308948	0.448905	0.37301	FBgn0037939	1	FBgn0037939	1	.	0	http://amigo.geneontology.org/amigo/term/GO:0005669	no
GO:0042734	CC	presynaptic membrane	1	160	31	10483	0.379658	0.511012	0.424617	FBgn0046113	1	FBgn0046113	1	.	0	http://amigo.geneontology.org/amigo/term/GO:0042734	no
GO:0005777	CC	peroxisome	2	160	88	10483	0.389789	0.520006	0.43209	FBgn0032471/FBgn0033733	2	FBgn0032471	1	FBgn0033733	1	http://amigo.geneontology.org/amigo/term/GO:0005777	no
GO:0005764	CC	lysosome	3	160	149	10483	0.39815	0.52467	0.435966	FBgn0011822/FBgn0032069/FBgn0033521	3	.	0	FBgn0011822|FBgn0032069|FBgn0033521	3	http://amigo.geneontology.org/amigo/term/GO:0005764	no
GO:0005871	CC	kinesin complex	1	160	33	10483	0.398506	0.52467	0.435966	FBgn0034824	1	FBgn0034824	1	.	0	http://amigo.geneontology.org/amigo/term/GO:0005871	no
GO:0048471	CC	perinuclear region of cytoplasm	4	160	209	10483	0.395949	0.52467	0.435966	FBgn0002440/FBgn0038613/FBgn0039797/FBgn0053126	4	FBgn0039797	1	FBgn0002440|FBgn0038613|FBgn0053126	3	http://amigo.geneontology.org/amigo/term/GO:0048471	no
GO:0000151	CC	ubiquitin ligase complex	1	160	36	10483	0.425716	0.54387	0.45192	FBgn0036082	1	FBgn0036082	1	.	0	http://amigo.geneontology.org/amigo/term/GO:0000151	no
GO:0016363	CC	nuclear matrix	1	160	36	10483	0.425716	0.54387	0.45192	FBgn0051988	1	FBgn0051988	1	.	0	http://amigo.geneontology.org/amigo/term/GO:0016363	no
GO:0042470	CC	melanosome	1	160	38	10483	0.443173	0.559065	0.464546	FBgn0038613	1	.	0	FBgn0038613	1	http://amigo.geneontology.org/amigo/term/GO:0042470	no
GO:0015630	CC	microtubule cytoskeleton	1	160	46	10483	0.507882	0.617445	0.513056	FBgn0031853	1	FBgn0031853	1	.	0	http://amigo.geneontology.org/amigo/term/GO:0015630	no
GO:0005930	CC	axoneme	1	160	48	10483	0.522856	0.629305	0.52291	FBgn0031853	1	FBgn0031853	1	.	0	http://amigo.geneontology.org/amigo/term/GO:0005930	no
GO:0000932	CC	P-body	1	160	55	10483	0.571785	0.67738	0.562857	FBgn0032088	1	.	0	FBgn0032088	1	http://amigo.geneontology.org/amigo/term/GO:0000932	no
GO:0015629	CC	actin cytoskeleton	1	160	56	10483	0.578355	0.682482	0.567097	FBgn0010246	1	.	0	FBgn0010246	1	http://amigo.geneontology.org/amigo/term/GO:0015629	no
GO:0000776	CC	kinetochore	1	160	58	10483	0.591197	0.693563	0.576305	FBgn0034824	1	FBgn0034824	1	.	0	http://amigo.geneontology.org/amigo/term/GO:0000776	no
GO:0009986	CC	cell surface	2	160	133	10483	0.605893	0.708049	0.588341	FBgn0010241/FBgn0031939	2	.	0	FBgn0010241|FBgn0031939	2	http://amigo.geneontology.org/amigo/term/GO:0009986	no
GO:0005789	CC	endoplasmic reticulum membrane	7	160	482	10483	0.607926	0.709051	0.589174	FBgn0015035/FBgn0015037/FBgn0033204/FBgn0033696/FBgn0034907/FBgn0037933/FBgn0038083	7	FBgn0033696|FBgn0034907	2	FBgn0015035|FBgn0015037|FBgn0033204|FBgn0037933|FBgn0038083	5	http://amigo.geneontology.org/amigo/term/GO:0005789	no
GO:0000922	CC	spindle pole	1	160	62	10483	0.615725	0.716761	0.59558	FBgn0034824	1	FBgn0034824	1	.	0	http://amigo.geneontology.org/amigo/term/GO:0000922	no
GO:0043204	CC	perikaryon	1	160	65	10483	0.633156	0.735632	0.611261	FBgn0046113	1	FBgn0046113	1	.	0	http://amigo.geneontology.org/amigo/term/GO:0043204	no
GO:0005856	CC	cytoskeleton	2	160	147	10483	0.660292	0.757165	0.629154	FBgn0039104/FBgn0051988	2	FBgn0039104|FBgn0051988	2	.	0	http://amigo.geneontology.org/amigo/term/GO:0005856	no
GO:0005783	CC	endoplasmic reticulum	7	160	511	10483	0.669044	0.765528	0.636103	FBgn0015035/FBgn0027073/FBgn0032471/FBgn0034907/FBgn0038083/FBgn0051809/FBgn0053126	7	FBgn0032471|FBgn0034907	2	FBgn0015035|FBgn0027073|FBgn0038083|FBgn0051809|FBgn0053126	5	http://amigo.geneontology.org/amigo/term/GO:0005783	no
GO:0008021	CC	synaptic vesicle	1	160	73	10483	0.675892	0.77044	0.640184	FBgn0038613	1	.	0	FBgn0038613	1	http://amigo.geneontology.org/amigo/term/GO:0008021	no
GO:0031966	CC	mitochondrial membrane	1	160	73	10483	0.675892	0.77044	0.640184	FBgn0270925	1	FBgn0270925	1	.	0	http://amigo.geneontology.org/amigo/term/GO:0031966	no
GO:0045211	CC	postsynaptic membrane	1	160	75	10483	0.685779	0.774391	0.643467	FBgn0046113	1	FBgn0046113	1	.	0	http://amigo.geneontology.org/amigo/term/GO:0045211	no
GO:0022626	CC	cytosolic ribosome	1	160	76	10483	0.690609	0.778388	0.646788	FBgn0053126	1	.	0	FBgn0053126	1	http://amigo.geneontology.org/amigo/term/GO:0022626	no
GO:0031594	CC	neuromuscular junction	1	160	78	10483	0.70005	0.784629	0.651974	FBgn0020386	1	FBgn0020386	1	.	0	http://amigo.geneontology.org/amigo/term/GO:0031594	no
GO:0005886	CC	plasma membrane	22	160	1569	10483	0.701365	0.784644	0.651987	FBgn0002440/FBgn0010241/FBgn0010246/FBgn0020386/FBgn0028513/FBgn0028531/FBgn0030955/FBgn0031939/FBgn0033097/FBgn0033289/FBgn0035619/FBgn0037203/FBgn0038136/FBgn0038613/FBgn0038845/FBgn0046113/FBgn0051233/FBgn0051343/FBgn0051988/FBgn0052081/FBgn0260479/FBgn0270925	22	FBgn0020386|FBgn0028513|FBgn0028531|FBgn0033289|FBgn0046113|FBgn0051988|FBgn0052081|FBgn0270925	8	FBgn0002440|FBgn0010241|FBgn0010246|FBgn0030955|FBgn0031939|FBgn0033097|FBgn0035619|FBgn0037203|FBgn0038136|FBgn0038613|FBgn0038845|FBgn0051233|FBgn0051343|FBgn0260479	14	http://amigo.geneontology.org/amigo/term/GO:0005886	no
GO:0005925	CC	focal adhesion	1	160	79	10483	0.704662	0.784679	0.652016	FBgn0051988	1	FBgn0051988	1	.	0	http://amigo.geneontology.org/amigo/term/GO:0005925	no
GO:0070161	CC	anchoring junction	3	160	237	10483	0.705721	0.784679	0.652016	FBgn0031939/FBgn0038613/FBgn0046113	3	FBgn0046113	1	FBgn0031939|FBgn0038613	2	http://amigo.geneontology.org/amigo/term/GO:0070161	no
GO:0098978	CC	glutamatergic synapse	1	160	79	10483	0.704662	0.784679	0.652016	FBgn0046113	1	FBgn0046113	1	.	0	http://amigo.geneontology.org/amigo/term/GO:0098978	no
GO:0005802	CC	trans-Golgi network	1	160	81	10483	0.713677	0.786741	0.653729	FBgn0052351	1	FBgn0052351	1	.	0	http://amigo.geneontology.org/amigo/term/GO:0005802	no
GO:0005813	CC	centrosome	2	160	167	10483	0.727422	0.798972	0.663892	FBgn0031913/FBgn0034824	2	FBgn0034824	1	FBgn0031913	1	http://amigo.geneontology.org/amigo/term/GO:0005813	no
GO:0005819	CC	spindle	1	160	85	10483	0.730893	0.799871	0.664639	FBgn0034824	1	FBgn0034824	1	.	0	http://amigo.geneontology.org/amigo/term/GO:0005819	no
GO:0031012	CC	extracellular matrix	1	160	85	10483	0.730893	0.799871	0.664639	FBgn0033869	1	.	0	FBgn0033869	1	http://amigo.geneontology.org/amigo/term/GO:0031012	no
GO:0016323	CC	basolateral plasma membrane	1	160	87	10483	0.739112	0.805939	0.669682	FBgn0037203	1	.	0	FBgn0037203	1	http://amigo.geneontology.org/amigo/term/GO:0016323	no
GO:0016324	CC	apical plasma membrane	2	160	175	10483	0.750981	0.815931	0.677984	FBgn0010241/FBgn0037203	2	.	0	FBgn0010241|FBgn0037203	2	http://amigo.geneontology.org/amigo/term/GO:0016324	no
GO:0005759	CC	mitochondrial matrix	2	160	179	10483	0.762094	0.826516	0.686779	FBgn0031728/FBgn0037988	2	FBgn0031728|FBgn0037988	2	.	0	http://amigo.geneontology.org/amigo/term/GO:0005759	no
GO:0005874	CC	microtubule	2	160	181	10483	0.767489	0.829384	0.689162	FBgn0031853/FBgn0034824	2	FBgn0031853|FBgn0034824	2	.	0	http://amigo.geneontology.org/amigo/term/GO:0005874	no
GO:0071013	CC	catalytic step 2 spliceosome	1	160	100	10483	0.786776	0.845679	0.702703	FBgn0037939	1	FBgn0037939	1	.	0	http://amigo.geneontology.org/amigo/term/GO:0071013	no
GO:0043025	CC	neuronal cell body	2	160	200	10483	0.813662	0.871471	0.724134	FBgn0031939/FBgn0053126	2	.	0	FBgn0031939|FBgn0053126	2	http://amigo.geneontology.org/amigo/term/GO:0043025	no
GO:0005768	CC	endosome	1	160	122	10483	0.848538	0.905607	0.752499	FBgn0260479	1	.	0	FBgn0260479	1	http://amigo.geneontology.org/amigo/term/GO:0005768	no
GO:0030425	CC	dendrite	2	160	225	10483	0.861939	0.913443	0.75901	FBgn0046113/FBgn0053126	2	FBgn0046113	1	FBgn0053126	1	http://amigo.geneontology.org/amigo/term/GO:0030425	no
GO:0030424	CC	axon	2	160	238	10483	0.882274	0.928962	0.771905	FBgn0031939/FBgn0046113	2	FBgn0046113	1	FBgn0031939	1	http://amigo.geneontology.org/amigo/term/GO:0030424	no
GO:0043005	CC	neuron projection	1	160	154	10483	0.90802	0.953896	0.792624	FBgn0031939	1	.	0	FBgn0031939	1	http://amigo.geneontology.org/amigo/term/GO:0043005	no
GO:0005743	CC	mitochondrial inner membrane	2	160	262	10483	0.912749	0.957196	0.795366	FBgn0031728/FBgn0032471	2	FBgn0031728|FBgn0032471	2	.	0	http://amigo.geneontology.org/amigo/term/GO:0005743	no
GO:0070062	CC	extracellular exosome	1	160	160	10483	0.916247	0.957533	0.795646	FBgn0053126	1	.	0	FBgn0053126	1	http://amigo.geneontology.org/amigo/term/GO:0070062	no
GO:0045202	CC	synapse	1	160	192	10483	0.949233	0.97844	0.813018	FBgn0028531	1	FBgn0028531	1	.	0	http://amigo.geneontology.org/amigo/term/GO:0045202	no
GO:0032991	CC	protein-containing complex	1	160	201	10483	0.955913	0.983644	0.817342	FBgn0037203	1	.	0	FBgn0037203	1	http://amigo.geneontology.org/amigo/term/GO:0032991	no
GO:0000785	CC	chromatin	1	160	217	10483	0.965703	0.988595	0.821456	FBgn0031999	1	.	0	FBgn0031999	1	http://amigo.geneontology.org/amigo/term/GO:0000785	no
GO:0005739	CC	mitochondrion	7	160	798	10483	0.964999	0.988595	0.821456	FBgn0032471/FBgn0033521/FBgn0034472/FBgn0037988/FBgn0038973/FBgn0051809/FBgn0052064	7	FBgn0032471|FBgn0034472|FBgn0037988|FBgn0052064	4	FBgn0033521|FBgn0038973|FBgn0051809	3	http://amigo.geneontology.org/amigo/term/GO:0005739	no
GO:0005829	CC	cytosol	16	160	1566	10483	0.974796	0.99414	0.826064	FBgn0001281/FBgn0020386/FBgn0028691/FBgn0028694/FBgn0030955/FBgn0031410/FBgn0031913/FBgn0031999/FBgn0032471/FBgn0033521/FBgn0036082/FBgn0039797/FBgn0051988/FBgn0052064/FBgn0052351/FBgn0270925	16	FBgn0001281|FBgn0020386|FBgn0031410|FBgn0032471|FBgn0036082|FBgn0039797|FBgn0051988|FBgn0052064|FBgn0052351|FBgn0270925	10	FBgn0028691|FBgn0028694|FBgn0030955|FBgn0031913|FBgn0031999|FBgn0033521	6	http://amigo.geneontology.org/amigo/term/GO:0005829	no
GO:0016020	CC	membrane	4	160	565	10483	0.976005	0.99414	0.826064	FBgn0010241/FBgn0034907/FBgn0038613/FBgn0039797	4	FBgn0034907|FBgn0039797	2	FBgn0010241|FBgn0038613	2	http://amigo.geneontology.org/amigo/term/GO:0016020	no
GO:0005654	CC	nucleoplasm	7	160	881	10483	0.984313	0.999227	0.830291	FBgn0010241/FBgn0028694/FBgn0031913/FBgn0031999/FBgn0037939/FBgn0052064/FBgn0052351	7	FBgn0037939|FBgn0052064|FBgn0052351	3	FBgn0010241|FBgn0028694|FBgn0031913|FBgn0031999	4	http://amigo.geneontology.org/amigo/term/GO:0005654	no
GO:0005634	CC	nucleus	9	160	2743	10483	1	1	0.830933	FBgn0020386/FBgn0028691/FBgn0030955/FBgn0031853/FBgn0032088/FBgn0036082/FBgn0037939/FBgn0259794/FBgn0287720	9	FBgn0020386|FBgn0031853|FBgn0036082|FBgn0037939|FBgn0259794|FBgn0287720	6	FBgn0028691|FBgn0030955|FBgn0032088	3	http://amigo.geneontology.org/amigo/term/GO:0005634	no
GO:0005730	CC	nucleolus	1	160	352	10483	0.995943	1	0.830933	FBgn0034472	1	FBgn0034472	1	.	0	http://amigo.geneontology.org/amigo/term/GO:0005730	no
GO:0005737	CC	cytoplasm	21	160	2439	10483	0.99959	1	0.830933	FBgn0010038/FBgn0010043/FBgn0020386/FBgn0028381/FBgn0033868/FBgn0034121/FBgn0034132/FBgn0034713/FBgn0034824/FBgn0036082/FBgn0038613/FBgn0045770/FBgn0052064/FBgn0052351/FBgn0052445/FBgn0052641/FBgn0053126/FBgn0259794/FBgn0259795/FBgn0270925/FBgn0287720	21	FBgn0020386|FBgn0033868|FBgn0034121|FBgn0034132|FBgn0034713|FBgn0034824|FBgn0036082|FBgn0045770|FBgn0052064|FBgn0052351|FBgn0052445|FBgn0259794|FBgn0259795|FBgn0270925|FBgn0287720	15	FBgn0010038|FBgn0010043|FBgn0028381|FBgn0038613|FBgn0052641|FBgn0053126	6	http://amigo.geneontology.org/amigo/term/GO:0005737	no
GO:0004252	MF	serine-type endopeptidase activity	32	160	296	10483	9.4138e-19	2.83826e-16	2.35841e-16	FBgn0001285/FBgn0003356/FBgn0003357/FBgn0010357/FBgn0010425/FBgn0011554/FBgn0011555/FBgn0011556/FBgn0011834/FBgn0015001/FBgn0019928/FBgn0020906/FBgn0030774/FBgn0030775/FBgn0030776/FBgn0030777/FBgn0031248/FBgn0031249/FBgn0031653/FBgn0032638/FBgn0034052/FBgn0035666/FBgn0035667/FBgn0035670/FBgn0035886/FBgn0036024/FBgn0036738/FBgn0038484/FBgn0039777/FBgn0039778/FBgn0043471/FBgn0259998	32	FBgn0032638	1	FBgn0001285|FBgn0003356|FBgn0003357|FBgn0010357|FBgn0010425|FBgn0011554|FBgn0011555|FBgn0011556|FBgn0011834|FBgn0015001|FBgn0019928|FBgn0020906|FBgn0030774|FBgn0030775|FBgn0030776|FBgn0030777|FBgn0031248|FBgn0031249|FBgn0031653|FBgn0034052|FBgn0035666|FBgn0035667|FBgn0035670|FBgn0035886|FBgn0036024|FBgn0036738|FBgn0038484|FBgn0039777|FBgn0039778|FBgn0043471|FBgn0259998	31	http://amigo.geneontology.org/amigo/term/GO:0004252	yes
GO:0017171	MF	serine hydrolase activity	19	160	115	10483	7.22844e-15	1.08969e-12	9.05457e-13	FBgn0001285/FBgn0003356/FBgn0003357/FBgn0004045/FBgn0010357/FBgn0010425/FBgn0011554/FBgn0011555/FBgn0011556/FBgn0015001/FBgn0020906/FBgn0031653/FBgn0035666/FBgn0035667/FBgn0035886/FBgn0036024/FBgn0036738/FBgn0039777/FBgn0039778	19	.	0	FBgn0001285|FBgn0003356|FBgn0003357|FBgn0004045|FBgn0010357|FBgn0010425|FBgn0011554|FBgn0011555|FBgn0011556|FBgn0015001|FBgn0020906|FBgn0031653|FBgn0035666|FBgn0035667|FBgn0035886|FBgn0036024|FBgn0036738|FBgn0039777|FBgn0039778	19	http://amigo.geneontology.org/amigo/term/GO:0017171	yes
GO:0004180	MF	carboxypeptidase activity	6	160	16	10483	8.12351e-08	8.16413e-06	6.78384e-06	FBgn0033868/FBgn0034132/FBgn0045770/FBgn0052064/FBgn0052351/FBgn0259795	6	FBgn0033868|FBgn0034132|FBgn0045770|FBgn0052064|FBgn0052351|FBgn0259795	6	.	0	http://amigo.geneontology.org/amigo/term/GO:0004180	yes
GO:0070006	MF	metalloaminopeptidase activity	7	160	38	10483	1.43471e-06	0.00012359	0.000102695	FBgn0033868/FBgn0034132/FBgn0038136/FBgn0045770/FBgn0052064/FBgn0052351/FBgn0259795	7	FBgn0033868|FBgn0034132|FBgn0045770|FBgn0052064|FBgn0052351|FBgn0259795	6	FBgn0038136	1	http://amigo.geneontology.org/amigo/term/GO:0070006	yes
GO:0030145	MF	manganese ion binding	6	160	37	10483	1.80888e-05	0.00136344	0.00113293	FBgn0033868/FBgn0034132/FBgn0045770/FBgn0052064/FBgn0052351/FBgn0259795	6	FBgn0033868|FBgn0034132|FBgn0045770|FBgn0052064|FBgn0052351|FBgn0259795	6	.	0	http://amigo.geneontology.org/amigo/term/GO:0030145	yes
GO:0008012	MF	structural constituent of adult chitin-based cuticle	2	160	2	10483	0.000231519	0.0139606	0.0116003	FBgn0014454/FBgn0031940	2	.	0	FBgn0014454|FBgn0031940	2	http://amigo.geneontology.org/amigo/term/GO:0008012	yes
GO:0008233	MF	peptidase activity	5	160	37	10483	0.000228535	0.0139606	0.0116003	FBgn0033868/FBgn0045770/FBgn0052064/FBgn0052351/FBgn0259795	5	FBgn0033868|FBgn0045770|FBgn0052064|FBgn0052351|FBgn0259795	5	.	0	http://amigo.geneontology.org/amigo/term/GO:0008233	yes
GO:0008010	MF	structural constituent of chitin-based larval cuticle	5	160	42	10483	0.000419433	0.0210765	0.0175132	FBgn0002440/FBgn0026077/FBgn0027600/FBgn0030394/FBgn0033869	5	.	0	FBgn0002440|FBgn0026077|FBgn0027600|FBgn0030394|FBgn0033869	5	http://amigo.geneontology.org/amigo/term/GO:0008010	yes
GO:0008061	MF	chitin binding	6	160	68	10483	0.000576951	0.0248501	0.0206488	FBgn0026077/FBgn0027600/FBgn0033869/FBgn0035398/FBgn0038180/FBgn0052499	6	.	0	FBgn0026077|FBgn0027600|FBgn0033869|FBgn0035398|FBgn0038180|FBgn0052499	6	http://amigo.geneontology.org/amigo/term/GO:0008061	yes
GO:0008270	MF	zinc ion binding	17	160	497	10483	0.00151133	0.0455666	0.0378628	FBgn0028531/FBgn0028945/FBgn0028950/FBgn0031999/FBgn0032144/FBgn0035776/FBgn0035781/FBgn0036082/FBgn0036752/FBgn0038136/FBgn0043575/FBgn0043576/FBgn0051233/FBgn0051343/FBgn0052499/FBgn0259794/FBgn0270925	17	FBgn0028531|FBgn0035776|FBgn0036082|FBgn0259794|FBgn0270925	5	FBgn0028945|FBgn0028950|FBgn0031999|FBgn0032144|FBgn0035781|FBgn0036752|FBgn0038136|FBgn0043575|FBgn0043576|FBgn0051233|FBgn0051343|FBgn0052499	12	http://amigo.geneontology.org/amigo/term/GO:0008270	yes
GO:0004568	MF	chitinase activity	3	160	19	10483	0.00282527	0.0740712	0.0615482	FBgn0004425/FBgn0035398/FBgn0038180	3	.	0	FBgn0004425|FBgn0035398|FBgn0038180	3	http://amigo.geneontology.org/amigo/term/GO:0004568	no
GO:0008745	MF	N-acetylmuramoyl-L-alanine amidase activity	2	160	6	10483	0.00333552	0.0838049	0.0696363	FBgn0043575/FBgn0043576	2	.	0	FBgn0043575|FBgn0043576	2	http://amigo.geneontology.org/amigo/term/GO:0008745	no
GO:0004364	MF	glutathione transferase activity	4	160	43	10483	0.00405989	0.0899253	0.0747219	FBgn0010038/FBgn0010043/FBgn0063493/FBgn0063497	4	.	0	FBgn0010038|FBgn0010043|FBgn0063493|FBgn0063497	4	http://amigo.geneontology.org/amigo/term/GO:0004364	no
GO:0042302	MF	structural constituent of cuticle	5	160	71	10483	0.00450519	0.0899253	0.0747219	FBgn0020765/FBgn0033308/FBgn0033728/FBgn0033869/FBgn0036881	5	.	0	FBgn0020765|FBgn0033308|FBgn0033728|FBgn0033869|FBgn0036881	5	http://amigo.geneontology.org/amigo/term/GO:0042302	no
GO:0004177	MF	aminopeptidase activity	3	160	24	10483	0.00558112	0.101982	0.0847404	FBgn0031741/FBgn0051233/FBgn0051343	3	.	0	FBgn0031741|FBgn0051233|FBgn0051343	3	http://amigo.geneontology.org/amigo/term/GO:0004177	no
GO:0004181	MF	metallocarboxypeptidase activity	3	160	27	10483	0.0078009	0.127134	0.105639	FBgn0032144/FBgn0035776/FBgn0035781	3	FBgn0035776	1	FBgn0032144|FBgn0035781	2	http://amigo.geneontology.org/amigo/term/GO:0004181	no
GO:0003904	MF	deoxyribodipyrimidine photo-lyase activity	1	160	2	10483	0.0302941	0.192288	0.159778	FBgn0042173	1	FBgn0042173	1	.	0	http://amigo.geneontology.org/amigo/term/GO:0003904	no
GO:0004035	MF	alkaline phosphatase activity	2	160	14	10483	0.0186784	0.192288	0.159778	FBgn0035619/FBgn0038845	2	.	0	FBgn0035619|FBgn0038845	2	http://amigo.geneontology.org/amigo/term/GO:0004035	no
GO:0004108	MF	citrate (Si)-synthase activity	1	160	2	10483	0.0302941	0.192288	0.159778	FBgn0037988	1	FBgn0037988	1	.	0	http://amigo.geneontology.org/amigo/term/GO:0004108	no
GO:0004555	MF	alpha,alpha-trehalase activity	1	160	2	10483	0.0302941	0.192288	0.159778	FBgn0034121	1	FBgn0034121	1	.	0	http://amigo.geneontology.org/amigo/term/GO:0004555	no
GO:0004860	MF	protein kinase inhibitor activity	2	160	14	10483	0.0186784	0.192288	0.159778	FBgn0035926/FBgn0250836	2	.	0	FBgn0035926|FBgn0250836	2	http://amigo.geneontology.org/amigo/term/GO:0004860	no
GO:0005534	MF	galactose binding	2	160	13	10483	0.0161704	0.192288	0.159778	FBgn0034318/FBgn0053533	2	.	0	FBgn0034318|FBgn0053533	2	http://amigo.geneontology.org/amigo/term/GO:0005534	no
GO:0008011	MF	structural constituent of pupal chitin-based cuticle	2	160	15	10483	0.0213386	0.192288	0.159778	FBgn0026077/FBgn0027600	2	.	0	FBgn0026077|FBgn0027600	2	http://amigo.geneontology.org/amigo/term/GO:0008011	no
GO:0008237	MF	metallopeptidase activity	3	160	39	10483	0.021344	0.192288	0.159778	FBgn0028694/FBgn0051233/FBgn0051343	3	.	0	FBgn0028694|FBgn0051233|FBgn0051343	3	http://amigo.geneontology.org/amigo/term/GO:0008237	no
GO:0008252	MF	nucleotidase activity	1	160	2	10483	0.0302941	0.192288	0.159778	FBgn0259101	1	.	0	FBgn0259101	1	http://amigo.geneontology.org/amigo/term/GO:0008252	no
GO:0008255	MF	ecdysis-triggering hormone activity	1	160	2	10483	0.0302941	0.192288	0.159778	FBgn0000564	1	.	0	FBgn0000564	1	http://amigo.geneontology.org/amigo/term/GO:0008255	no
GO:0031883	MF	taste receptor binding	1	160	2	10483	0.0302941	0.192288	0.159778	FBgn0034907	1	FBgn0034907	1	.	0	http://amigo.geneontology.org/amigo/term/GO:0031883	no
GO:0033592	MF	RNA strand annealing activity	1	160	2	10483	0.0302941	0.192288	0.159778	FBgn0039797	1	FBgn0039797	1	.	0	http://amigo.geneontology.org/amigo/term/GO:0033592	no
GO:0034057	MF	RNA strand-exchange activity	1	160	2	10483	0.0302941	0.192288	0.159778	FBgn0039797	1	FBgn0039797	1	.	0	http://amigo.geneontology.org/amigo/term/GO:0034057	no
GO:0042834	MF	peptidoglycan binding	2	160	14	10483	0.0186784	0.192288	0.159778	FBgn0043575/FBgn0043576	2	.	0	FBgn0043575|FBgn0043576	2	http://amigo.geneontology.org/amigo/term/GO:0042834	no
GO:0046943	MF	carboxylic acid transmembrane transporter activity	1	160	2	10483	0.0302941	0.192288	0.159778	FBgn0010241	1	.	0	FBgn0010241	1	http://amigo.geneontology.org/amigo/term/GO:0046943	no
GO:0070735	MF	protein-glycine ligase activity	1	160	2	10483	0.0302941	0.192288	0.159778	FBgn0031853	1	FBgn0031853	1	.	0	http://amigo.geneontology.org/amigo/term/GO:0070735	no
GO:0070736	MF	protein-glycine ligase activity, initiating	1	160	2	10483	0.0302941	0.192288	0.159778	FBgn0031853	1	FBgn0031853	1	.	0	http://amigo.geneontology.org/amigo/term/GO:0070736	no
GO:0070737	MF	protein-glycine ligase activity, elongating	1	160	2	10483	0.0302941	0.192288	0.159778	FBgn0031853	1	FBgn0031853	1	.	0	http://amigo.geneontology.org/amigo/term/GO:0070737	no
GO:0090555	MF	phosphatidylethanolamine flippase activity	1	160	2	10483	0.0302941	0.192288	0.159778	FBgn0010241	1	.	0	FBgn0010241	1	http://amigo.geneontology.org/amigo/term/GO:0090555	no
GO:0101006	MF	protein histidine phosphatase activity	1	160	2	10483	0.0302941	0.192288	0.159778	FBgn0001281	1	FBgn0001281	1	.	0	http://amigo.geneontology.org/amigo/term/GO:0101006	no
GO:0000062	MF	fatty-acyl-CoA binding	2	160	20	10483	0.036745	0.219379	0.182289	FBgn0035926/FBgn0250836	2	.	0	FBgn0035926|FBgn0250836	2	http://amigo.geneontology.org/amigo/term/GO:0000062	no
GO:0004092	MF	carnitine O-acetyltransferase activity	1	160	3	10483	0.0450974	0.221087	0.183709	FBgn0032471	1	FBgn0032471	1	.	0	http://amigo.geneontology.org/amigo/term/GO:0004092	no
GO:0005332	MF	gamma-aminobutyric acid:sodium:chloride symporter activity	1	160	3	10483	0.0450974	0.221087	0.183709	FBgn0031939	1	.	0	FBgn0031939	1	http://amigo.geneontology.org/amigo/term/GO:0005332	no
GO:0015174	MF	basic amino acid transmembrane transporter activity	1	160	3	10483	0.0450974	0.221087	0.183709	FBgn0037203	1	.	0	FBgn0037203	1	http://amigo.geneontology.org/amigo/term/GO:0015174	no
GO:0015378	MF	sodium:chloride symporter activity	1	160	3	10483	0.0450974	0.221087	0.183709	FBgn0031939	1	.	0	FBgn0031939	1	http://amigo.geneontology.org/amigo/term/GO:0015378	no
GO:0031624	MF	ubiquitin conjugating enzyme binding	2	160	23	10483	0.0475021	0.225542	0.18741	FBgn0036082/FBgn0259794	2	FBgn0036082|FBgn0259794	2	.	0	http://amigo.geneontology.org/amigo/term/GO:0031624	no
GO:0003939	MF	L-iditol 2-dehydrogenase activity	1	160	4	10483	0.059676	0.233666	0.194161	FBgn0270925	1	FBgn0270925	1	.	0	http://amigo.geneontology.org/amigo/term/GO:0003939	no
GO:0015171	MF	amino acid transmembrane transporter activity	2	160	25	10483	0.0552298	0.233666	0.194161	FBgn0037203/FBgn0052081	2	FBgn0052081	1	FBgn0037203	1	http://amigo.geneontology.org/amigo/term/GO:0015171	no
GO:0015185	MF	gamma-aminobutyric acid transmembrane transporter activity	1	160	4	10483	0.059676	0.233666	0.194161	FBgn0031939	1	.	0	FBgn0031939	1	http://amigo.geneontology.org/amigo/term/GO:0015185	no
GO:0015187	MF	glycine transmembrane transporter activity	1	160	4	10483	0.059676	0.233666	0.194161	FBgn0260479	1	.	0	FBgn0260479	1	http://amigo.geneontology.org/amigo/term/GO:0015187	no
GO:0015189	MF	L-lysine transmembrane transporter activity	1	160	4	10483	0.059676	0.233666	0.194161	FBgn0037203	1	.	0	FBgn0037203	1	http://amigo.geneontology.org/amigo/term/GO:0015189	no
GO:0015375	MF	glycine:sodium symporter activity	1	160	4	10483	0.059676	0.233666	0.194161	FBgn0260479	1	.	0	FBgn0260479	1	http://amigo.geneontology.org/amigo/term/GO:0015375	no
GO:0019841	MF	retinol binding	1	160	4	10483	0.059676	0.233666	0.194161	FBgn0031913	1	.	0	FBgn0031913	1	http://amigo.geneontology.org/amigo/term/GO:0019841	no
GO:0030023	MF	extracellular matrix constituent conferring elasticity	1	160	4	10483	0.059676	0.233666	0.194161	FBgn0033869	1	.	0	FBgn0033869	1	http://amigo.geneontology.org/amigo/term/GO:0030023	no
GO:0030246	MF	carbohydrate binding	4	160	94	10483	0.0554788	0.233666	0.194161	FBgn0032069/FBgn0034318/FBgn0052445/FBgn0053533	4	FBgn0052445	1	FBgn0032069|FBgn0034318|FBgn0053533	3	http://amigo.geneontology.org/amigo/term/GO:0030246	no
GO:0046526	MF	D-xylulose reductase activity	1	160	4	10483	0.059676	0.233666	0.194161	FBgn0270925	1	FBgn0270925	1	.	0	http://amigo.geneontology.org/amigo/term/GO:0046526	no
GO:0046873	MF	metal ion transmembrane transporter activity	1	160	4	10483	0.059676	0.233666	0.194161	FBgn0033097	1	.	0	FBgn0033097	1	http://amigo.geneontology.org/amigo/term/GO:0046873	no
GO:0061459	MF	L-arginine transmembrane transporter activity	1	160	4	10483	0.059676	0.233666	0.194161	FBgn0037203	1	.	0	FBgn0037203	1	http://amigo.geneontology.org/amigo/term/GO:0061459	no
GO:0102354	MF	11-cis-retinol dehydrogenase activity	1	160	4	10483	0.059676	0.233666	0.194161	FBgn0033204	1	.	0	FBgn0033204	1	http://amigo.geneontology.org/amigo/term/GO:0102354	no
GO:0140492	MF	metal-dependent deubiquitinase activity	1	160	4	10483	0.059676	0.233666	0.194161	FBgn0028694	1	.	0	FBgn0028694	1	http://amigo.geneontology.org/amigo/term/GO:0140492	no
GO:0000064	MF	L-ornithine transmembrane transporter activity	1	160	5	10483	0.0740335	0.253649	0.210765	FBgn0037203	1	.	0	FBgn0037203	1	http://amigo.geneontology.org/amigo/term/GO:0000064	no
GO:0008458	MF	carnitine O-octanoyltransferase activity	1	160	5	10483	0.0740335	0.253649	0.210765	FBgn0032471	1	FBgn0032471	1	.	0	http://amigo.geneontology.org/amigo/term/GO:0008458	no
GO:0032036	MF	myosin heavy chain binding	1	160	5	10483	0.0740335	0.253649	0.210765	FBgn0031410	1	FBgn0031410	1	.	0	http://amigo.geneontology.org/amigo/term/GO:0032036	no
GO:0061578	MF	K63-linked deubiquitinase activity	1	160	5	10483	0.0740335	0.253649	0.210765	FBgn0028694	1	.	0	FBgn0028694	1	http://amigo.geneontology.org/amigo/term/GO:0061578	no
GO:0099507	MF	ligand-gated ion channel activity involved in regulation of presynaptic membrane potential	1	160	5	10483	0.0740335	0.253649	0.210765	FBgn0046113	1	FBgn0046113	1	.	0	http://amigo.geneontology.org/amigo/term/GO:0099507	no
GO:0000121	MF	glycerol-1-phosphatase activity	1	160	6	10483	0.0881731	0.260629	0.216565	FBgn0034713	1	FBgn0034713	1	.	0	http://amigo.geneontology.org/amigo/term/GO:0000121	no
GO:0001640	MF	adenylate cyclase inhibiting G protein-coupled glutamate receptor activity	1	160	6	10483	0.0881731	0.260629	0.216565	FBgn0046113	1	FBgn0046113	1	.	0	http://amigo.geneontology.org/amigo/term/GO:0001640	no
GO:0004034	MF	aldose 1-epimerase activity	1	160	6	10483	0.0881731	0.260629	0.216565	FBgn0052445	1	FBgn0052445	1	.	0	http://amigo.geneontology.org/amigo/term/GO:0004034	no
GO:0004099	MF	chitin deacetylase activity	1	160	6	10483	0.0881731	0.260629	0.216565	FBgn0052499	1	.	0	FBgn0052499	1	http://amigo.geneontology.org/amigo/term/GO:0004099	no
GO:0004745	MF	NAD-retinol dehydrogenase activity	1	160	6	10483	0.0881731	0.260629	0.216565	FBgn0033204	1	.	0	FBgn0033204	1	http://amigo.geneontology.org/amigo/term/GO:0004745	no
GO:0008135	MF	translation factor activity, RNA binding	1	160	6	10483	0.0881731	0.260629	0.216565	FBgn0039797	1	FBgn0039797	1	.	0	http://amigo.geneontology.org/amigo/term/GO:0008135	no
GO:0020037	MF	heme binding	5	160	149	10483	0.0778136	0.260629	0.216565	FBgn0015035/FBgn0015037/FBgn0033696/FBgn0037933/FBgn0038511	5	FBgn0033696	1	FBgn0015035|FBgn0015037|FBgn0037933|FBgn0038511	4	http://amigo.geneontology.org/amigo/term/GO:0020037	no
GO:0031685	MF	adenosine receptor binding	1	160	6	10483	0.0881731	0.260629	0.216565	FBgn0036752	1	.	0	FBgn0036752	1	http://amigo.geneontology.org/amigo/term/GO:0031685	no
GO:0043136	MF	glycerol-3-phosphatase activity	1	160	6	10483	0.0881731	0.260629	0.216565	FBgn0034713	1	FBgn0034713	1	.	0	http://amigo.geneontology.org/amigo/term/GO:0043136	no
GO:0043394	MF	proteoglycan binding	1	160	6	10483	0.0881731	0.260629	0.216565	FBgn0036752	1	.	0	FBgn0036752	1	http://amigo.geneontology.org/amigo/term/GO:0043394	no
GO:0097153	MF	cysteine-type endopeptidase activity involved in apoptotic process	1	160	6	10483	0.0881731	0.260629	0.216565	FBgn0028381	1	.	0	FBgn0028381	1	http://amigo.geneontology.org/amigo/term/GO:0097153	no
GO:0004000	MF	adenosine deaminase activity	1	160	7	10483	0.102098	0.274844	0.228377	FBgn0036752	1	.	0	FBgn0036752	1	http://amigo.geneontology.org/amigo/term/GO:0004000	no
GO:0008379	MF	thioredoxin peroxidase activity	1	160	7	10483	0.102098	0.274844	0.228377	FBgn0033521	1	.	0	FBgn0033521	1	http://amigo.geneontology.org/amigo/term/GO:0008379	no
GO:0015277	MF	kainate selective glutamate receptor activity	1	160	7	10483	0.102098	0.274844	0.228377	FBgn0046113	1	FBgn0046113	1	.	0	http://amigo.geneontology.org/amigo/term/GO:0015277	no
GO:0042910	MF	xenobiotic transmembrane transporter activity	1	160	7	10483	0.102098	0.274844	0.228377	FBgn0010241	1	.	0	FBgn0010241	1	http://amigo.geneontology.org/amigo/term/GO:0042910	no
GO:0051213	MF	dioxygenase activity	1	160	7	10483	0.102098	0.274844	0.228377	FBgn0037819	1	.	0	FBgn0037819	1	http://amigo.geneontology.org/amigo/term/GO:0051213	no
GO:0003997	MF	acyl-CoA oxidase activity	1	160	8	10483	0.115812	0.282731	0.23493	FBgn0032471	1	FBgn0032471	1	.	0	http://amigo.geneontology.org/amigo/term/GO:0003997	no
GO:0004559	MF	alpha-mannosidase activity	1	160	8	10483	0.115812	0.282731	0.23493	FBgn0032069	1	.	0	FBgn0032069	1	http://amigo.geneontology.org/amigo/term/GO:0004559	no
GO:0005283	MF	amino acid:sodium symporter activity	1	160	8	10483	0.115812	0.282731	0.23493	FBgn0031939	1	.	0	FBgn0031939	1	http://amigo.geneontology.org/amigo/term/GO:0005283	no
GO:0008967	MF	phosphoglycolate phosphatase activity	1	160	8	10483	0.115812	0.282731	0.23493	FBgn0034713	1	FBgn0034713	1	.	0	http://amigo.geneontology.org/amigo/term/GO:0008967	no
GO:0008970	MF	phospholipase A1 activity	1	160	8	10483	0.115812	0.282731	0.23493	FBgn0039474	1	.	0	FBgn0039474	1	http://amigo.geneontology.org/amigo/term/GO:0008970	no
GO:0047077	MF	Photinus-luciferin 4-monooxygenase (ATP-hydrolyzing) activity	1	160	8	10483	0.115812	0.282731	0.23493	FBgn0033733	1	.	0	FBgn0033733	1	http://amigo.geneontology.org/amigo/term/GO:0047077	no
GO:0047184	MF	1-acylglycerophosphocholine O-acyltransferase activity	1	160	8	10483	0.115812	0.282731	0.23493	FBgn0033521	1	.	0	FBgn0033521	1	http://amigo.geneontology.org/amigo/term/GO:0047184	no
GO:0052739	MF	phosphatidylserine 1-acylhydrolase activity	1	160	8	10483	0.115812	0.282731	0.23493	FBgn0039474	1	.	0	FBgn0039474	1	http://amigo.geneontology.org/amigo/term/GO:0052739	no
GO:0052740	MF	1-acyl-2-lysophosphatidylserine acylhydrolase activity	1	160	8	10483	0.115812	0.282731	0.23493	FBgn0039474	1	.	0	FBgn0039474	1	http://amigo.geneontology.org/amigo/term/GO:0052740	no
GO:0140328	MF	floppase activity	1	160	8	10483	0.115812	0.282731	0.23493	FBgn0010241	1	.	0	FBgn0010241	1	http://amigo.geneontology.org/amigo/term/GO:0140328	no
GO:0008066	MF	glutamate receptor activity	1	160	9	10483	0.129317	0.293151	0.243589	FBgn0046113	1	FBgn0046113	1	.	0	http://amigo.geneontology.org/amigo/term/GO:0008066	no
GO:0016805	MF	dipeptidase activity	1	160	9	10483	0.129317	0.293151	0.243589	FBgn0052064	1	FBgn0052064	1	.	0	http://amigo.geneontology.org/amigo/term/GO:0016805	no
GO:0043024	MF	ribosomal small subunit binding	1	160	9	10483	0.129317	0.293151	0.243589	FBgn0039797	1	FBgn0039797	1	.	0	http://amigo.geneontology.org/amigo/term/GO:0043024	no
GO:0070411	MF	I-SMAD binding	1	160	9	10483	0.129317	0.293151	0.243589	FBgn0051988	1	FBgn0051988	1	.	0	http://amigo.geneontology.org/amigo/term/GO:0070411	no
GO:0090554	MF	phosphatidylcholine floppase activity	1	160	9	10483	0.129317	0.293151	0.243589	FBgn0010241	1	.	0	FBgn0010241	1	http://amigo.geneontology.org/amigo/term/GO:0090554	no
GO:0030295	MF	protein kinase activator activity	1	160	10	10483	0.142618	0.310464	0.257975	FBgn0020386	1	FBgn0020386	1	.	0	http://amigo.geneontology.org/amigo/term/GO:0030295	no
GO:0050681	MF	nuclear androgen receptor binding	1	160	10	10483	0.142618	0.310464	0.257975	FBgn0051988	1	FBgn0051988	1	.	0	http://amigo.geneontology.org/amigo/term/GO:0050681	no
GO:0051920	MF	peroxiredoxin activity	1	160	10	10483	0.142618	0.310464	0.257975	FBgn0033521	1	.	0	FBgn0033521	1	http://amigo.geneontology.org/amigo/term/GO:0051920	no
GO:0140825	MF	lactoperoxidase activity	1	160	10	10483	0.142618	0.310464	0.257975	FBgn0038511	1	.	0	FBgn0038511	1	http://amigo.geneontology.org/amigo/term/GO:0140825	no
GO:0003774	MF	cytoskeletal motor activity	1	160	11	10483	0.155716	0.317219	0.263588	FBgn0034824	1	FBgn0034824	1	.	0	http://amigo.geneontology.org/amigo/term/GO:0003774	no
GO:0004453	MF	juvenile-hormone esterase activity	1	160	11	10483	0.155716	0.317219	0.263588	FBgn0032131	1	.	0	FBgn0032131	1	http://amigo.geneontology.org/amigo/term/GO:0004453	no
GO:0004497	MF	monooxygenase activity	3	160	89	10483	0.154689	0.317219	0.263588	FBgn0015035/FBgn0015037/FBgn0033696	3	FBgn0033696	1	FBgn0015035|FBgn0015037	2	http://amigo.geneontology.org/amigo/term/GO:0004497	no
GO:0035251	MF	UDP-glucosyltransferase activity	1	160	11	10483	0.155716	0.317219	0.263588	FBgn0038083	1	.	0	FBgn0038083	1	http://amigo.geneontology.org/amigo/term/GO:0035251	no
GO:0001618	MF	virus receptor activity	1	160	12	10483	0.168616	0.323807	0.269062	FBgn0037203	1	.	0	FBgn0037203	1	http://amigo.geneontology.org/amigo/term/GO:0001618	no
GO:0016491	MF	oxidoreductase activity	3	160	91	10483	0.162028	0.323807	0.269062	FBgn0030594/FBgn0051546/FBgn0051809	3	FBgn0051546	1	FBgn0030594|FBgn0051809	2	http://amigo.geneontology.org/amigo/term/GO:0016491	no
GO:0016705	MF	oxidoreductase activity, acting on paired donors, with incorporation or reduction of molecular oxygen	3	160	92	10483	0.165736	0.323807	0.269062	FBgn0015035/FBgn0015037/FBgn0033696	3	FBgn0033696	1	FBgn0015035|FBgn0015037	2	http://amigo.geneontology.org/amigo/term/GO:0016705	no
GO:0048495	MF	Roundabout binding	1	160	12	10483	0.168616	0.323807	0.269062	FBgn0051988	1	FBgn0051988	1	.	0	http://amigo.geneontology.org/amigo/term/GO:0048495	no
GO:0008239	MF	dipeptidyl-peptidase activity	1	160	13	10483	0.18132	0.33436	0.277831	FBgn0031741	1	.	0	FBgn0031741	1	http://amigo.geneontology.org/amigo/term/GO:0008239	no
GO:0008559	MF	ABC-type xenobiotic transporter activity	1	160	13	10483	0.18132	0.33436	0.277831	FBgn0010241	1	.	0	FBgn0010241	1	http://amigo.geneontology.org/amigo/term/GO:0008559	no
GO:0070628	MF	proteasome binding	1	160	13	10483	0.18132	0.33436	0.277831	FBgn0028694	1	.	0	FBgn0028694	1	http://amigo.geneontology.org/amigo/term/GO:0070628	no
GO:0097718	MF	disordered domain specific binding	1	160	13	10483	0.18132	0.33436	0.277831	FBgn0052064	1	FBgn0052064	1	.	0	http://amigo.geneontology.org/amigo/term/GO:0097718	no
GO:0004970	MF	ionotropic glutamate receptor activity	1	160	14	10483	0.193831	0.346825	0.288188	FBgn0046113	1	FBgn0046113	1	.	0	http://amigo.geneontology.org/amigo/term/GO:0004970	no
GO:0005319	MF	lipid transporter activity	1	160	14	10483	0.193831	0.346825	0.288188	FBgn0053126	1	.	0	FBgn0053126	1	http://amigo.geneontology.org/amigo/term/GO:0005319	no
GO:0015459	MF	potassium channel regulator activity	1	160	14	10483	0.193831	0.346825	0.288188	FBgn0033289	1	FBgn0033289	1	.	0	http://amigo.geneontology.org/amigo/term/GO:0015459	no
GO:0030374	MF	nuclear receptor coactivator activity	1	160	14	10483	0.193831	0.346825	0.288188	FBgn0032088	1	.	0	FBgn0032088	1	http://amigo.geneontology.org/amigo/term/GO:0030374	no
GO:0140762	MF	glucose dehydrogenase (FAD, quinone) activity	1	160	14	10483	0.193831	0.346825	0.288188	FBgn0030594	1	.	0	FBgn0030594	1	http://amigo.geneontology.org/amigo/term/GO:0140762	no
GO:0000146	MF	microfilament motor activity	1	160	15	10483	0.206151	0.351156	0.291787	FBgn0010246	1	.	0	FBgn0010246	1	http://amigo.geneontology.org/amigo/term/GO:0000146	no
GO:0052650	MF	NADP-retinol dehydrogenase activity	1	160	15	10483	0.206151	0.351156	0.291787	FBgn0033204	1	.	0	FBgn0033204	1	http://amigo.geneontology.org/amigo/term/GO:0052650	no
GO:0061608	MF	nuclear import signal receptor activity	1	160	15	10483	0.206151	0.351156	0.291787	FBgn0287720	1	FBgn0287720	1	.	0	http://amigo.geneontology.org/amigo/term/GO:0061608	no
GO:0051087	MF	chaperone binding	2	160	56	10483	0.210422	0.356417	0.296159	FBgn0031728/FBgn0033733	2	FBgn0031728	1	FBgn0033733	1	http://amigo.geneontology.org/amigo/term/GO:0051087	no
GO:0004623	MF	phospholipase A2 activity	1	160	16	10483	0.218285	0.36161	0.300474	FBgn0033521	1	.	0	FBgn0033521	1	http://amigo.geneontology.org/amigo/term/GO:0004623	no
GO:0003796	MF	lysozyme activity	1	160	17	10483	0.230235	0.37522	0.311783	FBgn0004425	1	.	0	FBgn0004425	1	http://amigo.geneontology.org/amigo/term/GO:0003796	no
GO:0004602	MF	glutathione peroxidase activity	1	160	17	10483	0.230235	0.37522	0.311783	FBgn0010038	1	.	0	FBgn0010038	1	http://amigo.geneontology.org/amigo/term/GO:0004602	no
GO:0051117	MF	ATPase binding	1	160	17	10483	0.230235	0.37522	0.311783	FBgn0038613	1	.	0	FBgn0038613	1	http://amigo.geneontology.org/amigo/term/GO:0051117	no
GO:0004601	MF	peroxidase activity	1	160	18	10483	0.242002	0.385033	0.319937	FBgn0038511	1	.	0	FBgn0038511	1	http://amigo.geneontology.org/amigo/term/GO:0004601	no
GO:0015035	MF	protein-disulfide reductase activity	1	160	18	10483	0.242002	0.385033	0.319937	FBgn0034472	1	FBgn0034472	1	.	0	http://amigo.geneontology.org/amigo/term/GO:0015035	no
GO:0008289	MF	lipid binding	2	160	63	10483	0.249924	0.395131	0.328327	FBgn0030148/FBgn0038973	2	.	0	FBgn0030148|FBgn0038973	2	http://amigo.geneontology.org/amigo/term/GO:0008289	no
GO:0016747	MF	acyltransferase activity, transferring groups other than amino-acyl groups	1	160	19	10483	0.253592	0.395131	0.328327	FBgn0030148	1	.	0	FBgn0030148	1	http://amigo.geneontology.org/amigo/term/GO:0016747	no
GO:0004175	MF	endopeptidase activity	2	160	65	10483	0.261271	0.405003	0.336531	FBgn0028945/FBgn0028950	2	.	0	FBgn0028945|FBgn0028950	2	http://amigo.geneontology.org/amigo/term/GO:0004175	no
GO:0015179	MF	L-amino acid transmembrane transporter activity	1	160	20	10483	0.265005	0.40661	0.337866	FBgn0052081	1	FBgn0052081	1	.	0	http://amigo.geneontology.org/amigo/term/GO:0015179	no
GO:0004190	MF	aspartic-type endopeptidase activity	1	160	21	10483	0.276244	0.418531	0.347771	FBgn0011822	1	.	0	FBgn0011822	1	http://amigo.geneontology.org/amigo/term/GO:0004190	no
GO:0005184	MF	neuropeptide hormone activity	1	160	23	10483	0.298213	0.437525	0.363554	FBgn0000564	1	.	0	FBgn0000564	1	http://amigo.geneontology.org/amigo/term/GO:0005184	no
GO:0015485	MF	cholesterol binding	1	160	23	10483	0.298213	0.437525	0.363554	FBgn0053126	1	.	0	FBgn0053126	1	http://amigo.geneontology.org/amigo/term/GO:0015485	no
GO:0016740	MF	transferase activity	1	160	23	10483	0.298213	0.437525	0.363554	FBgn0000527	1	.	0	FBgn0000527	1	http://amigo.geneontology.org/amigo/term/GO:0016740	no
GO:0003712	MF	transcription coregulator activity	2	160	72	10483	0.300954	0.440475	0.366005	FBgn0037939/FBgn0051988	2	FBgn0037939|FBgn0051988	2	.	0	http://amigo.geneontology.org/amigo/term/GO:0003712	no
GO:0015276	MF	ligand-gated ion channel activity	1	160	24	10483	0.308948	0.448905	0.37301	FBgn0046113	1	FBgn0046113	1	.	0	http://amigo.geneontology.org/amigo/term/GO:0015276	no
GO:0015562	MF	efflux transmembrane transporter activity	1	160	24	10483	0.308948	0.448905	0.37301	FBgn0010241	1	.	0	FBgn0010241	1	http://amigo.geneontology.org/amigo/term/GO:0015562	no
GO:0015114	MF	phosphate ion transmembrane transporter activity	1	160	25	10483	0.31952	0.456565	0.379375	FBgn0028513	1	FBgn0028513	1	.	0	http://amigo.geneontology.org/amigo/term/GO:0015114	no
GO:0017022	MF	myosin binding	1	160	25	10483	0.31952	0.456565	0.379375	FBgn0031410	1	FBgn0031410	1	.	0	http://amigo.geneontology.org/amigo/term/GO:0017022	no
GO:1904315	MF	transmitter-gated ion channel activity involved in regulation of postsynaptic membrane potential	1	160	25	10483	0.31952	0.456565	0.379375	FBgn0046113	1	FBgn0046113	1	.	0	http://amigo.geneontology.org/amigo/term/GO:1904315	no
GO:0008236	MF	serine-type peptidase activity	1	160	26	10483	0.32993	0.469217	0.389888	FBgn0031741	1	.	0	FBgn0031741	1	http://amigo.geneontology.org/amigo/term/GO:0008236	no
GO:0004222	MF	metalloendopeptidase activity	2	160	78	10483	0.3347	0.474881	0.394594	FBgn0028945/FBgn0028950	2	.	0	FBgn0028945|FBgn0028950	2	http://amigo.geneontology.org/amigo/term/GO:0004222	no
GO:0008194	MF	UDP-glycosyltransferase activity	1	160	27	10483	0.340183	0.481527	0.400116	FBgn0027073	1	.	0	FBgn0027073	1	http://amigo.geneontology.org/amigo/term/GO:0008194	no
GO:0051015	MF	actin filament binding	2	160	83	10483	0.362464	0.49674	0.412758	FBgn0010246/FBgn0030955	2	.	0	FBgn0010246|FBgn0030955	2	http://amigo.geneontology.org/amigo/term/GO:0051015	no
GO:0061630	MF	ubiquitin protein ligase activity	3	160	142	10483	0.369131	0.502452	0.417504	FBgn0028531/FBgn0036082/FBgn0259794	3	FBgn0028531|FBgn0036082|FBgn0259794	3	.	0	http://amigo.geneontology.org/amigo/term/GO:0061630	no
GO:0005198	MF	structural molecule activity	1	160	30	10483	0.370015	0.50252	0.41756	FBgn0028691	1	.	0	FBgn0028691	1	http://amigo.geneontology.org/amigo/term/GO:0005198	no
GO:0005546	MF	phosphatidylinositol-4,5-bisphosphate binding	1	160	33	10483	0.398506	0.52467	0.435966	FBgn0010246	1	.	0	FBgn0010246	1	http://amigo.geneontology.org/amigo/term/GO:0005546	no
GO:0045296	MF	cadherin binding	1	160	33	10483	0.398506	0.52467	0.435966	FBgn0039797	1	FBgn0039797	1	.	0	http://amigo.geneontology.org/amigo/term/GO:0045296	no
GO:0140662	MF	ATP-dependent protein folding chaperone	1	160	33	10483	0.398506	0.52467	0.435966	FBgn0031728	1	FBgn0031728	1	.	0	http://amigo.geneontology.org/amigo/term/GO:0140662	no
GO:0004842	MF	ubiquitin-protein transferase activity	2	160	93	10483	0.416589	0.537011	0.44622	FBgn0031999/FBgn0259794	2	FBgn0259794	1	FBgn0031999	1	http://amigo.geneontology.org/amigo/term/GO:0004842	no
GO:0046961	MF	proton-transporting ATPase activity, rotational mechanism	1	160	35	10483	0.416785	0.537011	0.44622	FBgn0038613	1	.	0	FBgn0038613	1	http://amigo.geneontology.org/amigo/term/GO:0046961	no
GO:0005506	MF	iron ion binding	3	160	155	10483	0.422741	0.543524	0.451632	FBgn0015035/FBgn0015037/FBgn0033696	3	FBgn0033696	1	FBgn0015035|FBgn0015037	2	http://amigo.geneontology.org/amigo/term/GO:0005506	no
GO:0005549	MF	odorant binding	2	160	96	10483	0.432387	0.551225	0.458031	FBgn0034475/FBgn0039685	2	FBgn0039685	1	FBgn0034475	1	http://amigo.geneontology.org/amigo/term/GO:0005549	no
GO:0016791	MF	phosphatase activity	1	160	39	10483	0.451702	0.568636	0.472498	FBgn0034713	1	FBgn0034713	1	.	0	http://amigo.geneontology.org/amigo/term/GO:0016791	no
GO:0008201	MF	heparin binding	1	160	42	10483	0.47652	0.591238	0.491279	FBgn0036752	1	.	0	FBgn0036752	1	http://amigo.geneontology.org/amigo/term/GO:0008201	no
GO:0003777	MF	microtubule motor activity	1	160	45	10483	0.500221	0.611832	0.508392	FBgn0034824	1	FBgn0034824	1	.	0	http://amigo.geneontology.org/amigo/term/GO:0003777	no
GO:0004725	MF	protein tyrosine phosphatase activity	1	160	45	10483	0.500221	0.611832	0.508392	FBgn0034713	1	FBgn0034713	1	.	0	http://amigo.geneontology.org/amigo/term/GO:0004725	no
GO:0004806	MF	triglyceride lipase activity	1	160	45	10483	0.500221	0.611832	0.508392	FBgn0036996	1	.	0	FBgn0036996	1	http://amigo.geneontology.org/amigo/term/GO:0004806	no
GO:0022857	MF	transmembrane transporter activity	2	160	114	10483	0.522021	0.629305	0.52291	FBgn0010241/FBgn0028513	2	FBgn0028513	1	FBgn0010241	1	http://amigo.geneontology.org/amigo/term/GO:0022857	no
GO:0042626	MF	ATPase-coupled transmembrane transporter activity	1	160	48	10483	0.522856	0.629305	0.52291	FBgn0010241	1	.	0	FBgn0010241	1	http://amigo.geneontology.org/amigo/term/GO:0042626	no
GO:0008017	MF	microtubule binding	2	160	119	10483	0.545204	0.653595	0.543093	FBgn0034824/FBgn0034907	2	FBgn0034824|FBgn0034907	2	.	0	http://amigo.geneontology.org/amigo/term/GO:0008017	no
GO:0003743	MF	translation initiation factor activity	1	160	55	10483	0.571785	0.67738	0.562857	FBgn0039797	1	FBgn0039797	1	.	0	http://amigo.geneontology.org/amigo/term/GO:0003743	no
GO:0038023	MF	signaling receptor activity	1	160	57	10483	0.584825	0.688769	0.572321	FBgn0046113	1	FBgn0046113	1	.	0	http://amigo.geneontology.org/amigo/term/GO:0038023	no
GO:0050660	MF	flavin adenine dinucleotide binding	1	160	66	10483	0.63879	0.739329	0.614333	FBgn0030594	1	.	0	FBgn0030594	1	http://amigo.geneontology.org/amigo/term/GO:0050660	no
GO:0019901	MF	protein kinase binding	2	160	142	10483	0.641581	0.741137	0.615835	FBgn0035926/FBgn0250836	2	.	0	FBgn0035926|FBgn0250836	2	http://amigo.geneontology.org/amigo/term/GO:0019901	no
GO:0005516	MF	calmodulin binding	1	160	70	10483	0.660479	0.757165	0.629154	FBgn0010246	1	.	0	FBgn0010246	1	http://amigo.geneontology.org/amigo/term/GO:0005516	no
GO:0015293	MF	symporter activity	1	160	74	10483	0.680874	0.773195	0.642474	FBgn0028513	1	FBgn0028513	1	.	0	http://amigo.geneontology.org/amigo/term/GO:0015293	no
GO:0003713	MF	transcription coactivator activity	1	160	75	10483	0.685779	0.774391	0.643467	FBgn0051988	1	FBgn0051988	1	.	0	http://amigo.geneontology.org/amigo/term/GO:0003713	no
GO:0004930	MF	G protein-coupled receptor activity	1	160	80	10483	0.709204	0.784679	0.652016	FBgn0025595	1	FBgn0025595	1	.	0	http://amigo.geneontology.org/amigo/term/GO:0004930	no
GO:0019899	MF	enzyme binding	1	160	81	10483	0.713677	0.786741	0.653729	FBgn0030955	1	.	0	FBgn0030955	1	http://amigo.geneontology.org/amigo/term/GO:0019899	no
GO:0016887	MF	ATP hydrolysis activity	3	160	243	10483	0.721639	0.794066	0.659816	FBgn0010241/FBgn0031728/FBgn0034824	3	FBgn0031728|FBgn0034824	2	FBgn0010241	1	http://amigo.geneontology.org/amigo/term/GO:0016887	no
GO:0051082	MF	unfolded protein binding	1	160	89	10483	0.747081	0.813159	0.67568	FBgn0052641	1	.	0	FBgn0052641	1	http://amigo.geneontology.org/amigo/term/GO:0051082	no
GO:0003779	MF	actin binding	1	160	99	10483	0.78344	0.843597	0.700972	FBgn0030955	1	.	0	FBgn0030955	1	http://amigo.geneontology.org/amigo/term/GO:0003779	no
GO:0031625	MF	ubiquitin protein ligase binding	1	160	101	10483	0.790062	0.8477	0.704382	FBgn0010241	1	.	0	FBgn0010241	1	http://amigo.geneontology.org/amigo/term/GO:0031625	no
GO:0000287	MF	magnesium ion binding	1	160	113	10483	0.825777	0.882878	0.733613	FBgn0034713	1	FBgn0034713	1	.	0	http://amigo.geneontology.org/amigo/term/GO:0000287	no
GO:0046872	MF	metal ion binding	16	160	1338	10483	0.882745	0.928962	0.771905	FBgn0028694/FBgn0031939/FBgn0032069/FBgn0032638/FBgn0033733/FBgn0034318/FBgn0035619/FBgn0037819/FBgn0037933/FBgn0037939/FBgn0038511/FBgn0038845/FBgn0051988/FBgn0053533/FBgn0259101/FBgn0260479	16	FBgn0032638|FBgn0037939|FBgn0051988	3	FBgn0028694|FBgn0031939|FBgn0032069|FBgn0033733|FBgn0034318|FBgn0035619|FBgn0037819|FBgn0037933|FBgn0038511|FBgn0038845|FBgn0053533|FBgn0259101|FBgn0260479	13	http://amigo.geneontology.org/amigo/term/GO:0046872	no
GO:0003729	MF	mRNA binding	1	160	164	10483	0.92132	0.95951	0.797288	FBgn0037939	1	FBgn0037939	1	.	0	http://amigo.geneontology.org/amigo/term/GO:0003729	no
GO:0004674	MF	protein serine/threonine kinase activity	1	160	179	10483	0.937771	0.970941	0.806787	FBgn0020386	1	FBgn0020386	1	.	0	http://amigo.geneontology.org/amigo/term/GO:0004674	no
GO:0106310	MF	protein serine kinase activity	1	160	180	10483	0.938737	0.970941	0.806787	FBgn0020386	1	FBgn0020386	1	.	0	http://amigo.geneontology.org/amigo/term/GO:0106310	no
GO:0003682	MF	chromatin binding	1	160	183	10483	0.941548	0.97218	0.807817	FBgn0037939	1	FBgn0037939	1	.	0	http://amigo.geneontology.org/amigo/term/GO:0003682	no
GO:0005524	MF	ATP binding	8	160	957	10483	0.982407	0.998973	0.83008	FBgn0010241/FBgn0010246/FBgn0020386/FBgn0031728/FBgn0031853/FBgn0033733/FBgn0034824/FBgn0259101	8	FBgn0020386|FBgn0031728|FBgn0031853|FBgn0034824	4	FBgn0010241|FBgn0010246|FBgn0033733|FBgn0259101	4	http://amigo.geneontology.org/amigo/term/GO:0005524	no
GO:0003677	MF	DNA binding	1	160	576	10483	0.99989	1	0.830933	FBgn0042173	1	FBgn0042173	1	.	0	http://amigo.geneontology.org/amigo/term/GO:0003677	no
GO:0003723	MF	RNA binding	2	160	525	10483	0.997586	1	0.830933	FBgn0037939/FBgn0039797	2	FBgn0037939|FBgn0039797	2	.	0	http://amigo.geneontology.org/amigo/term/GO:0003723	no
GO:0005509	MF	calcium ion binding	1	160	289	10483	0.988976	1	0.830933	FBgn0031410	1	FBgn0031410	1	.	0	http://amigo.geneontology.org/amigo/term/GO:0005509	no
GO:0042802	MF	identical protein binding	1	160	431	10483	0.998852	1	0.830933	FBgn0031939	1	.	0	FBgn0031939	1	http://amigo.geneontology.org/amigo/term/GO:0042802	no
