# Supplementary material for: Intermittent Vibration Induces Sleep via an Allatostatin A‐GABA Signaling Pathway and Provides Broad Benefits in Alzheimer's Disease Models
Source: Adv Sci (Weinh). 2024 Dec 10;12(5):2411768. doi: 10.1002/advs.202411768 (PMC11791986; doi:10.1002/advs.202411768)
Supplement: Supplementary file 3 — Supplemental Table 2 [file ADVS-12-2411768-s002.xlsx]

## Sheet: Table 1
		Dark period			Light period
		Stationary	Vibration	After vibration	Stationary	After vibration
1h/2h	Wake	550.3±17.1	536.9±15.6	545.3±18.4	262.9±17.9	272.7±16.4
	NREM	149.5±12.3	161.9±12.9	153.9±13.2	398.7±20.1	387.0±17.3
	REM	20.2±1.6	21.2±1.8	20.8±2.2	58.4±4.8	60.3±5.5
	Latency	80.0±12.1	76.3±10.9	78.6±11.3	21.6±6.7	19.6±5.2
5min/10min	Wake	549.4±11.9	526.6±11.3	538.7±12.3	259.9±14.8	255.4±12.6
	NREM	153.3±10.1	177.7±12.6	161.1±10.2	403.2±18.4	407.8±17.9
	REM	16.3±1.8	15.7±1.6	20.2±2.3	56.9±3.7	56.8±4.4
	Latency	85.4±8.3	70.3±11.0	77.6±9.7	19.3±5.7	20.5±5.1
1min/2min	Wake	543.1±17.8	444.3±15.1**	541.6±14.8	264.5±11.7	288.8±12.9
	NREM	159.4±15.5	254.1±12.3**	159.5±14.7	399.2±13.8	367.4±14.5
	REM	17.5±1.6	21.6±1.9	18.9±2.1	56.3±5.2	63.8±4.0
	Latency	80.9±8.0	40.4±6.4	75.6±9.2	18.9±4.5	17.3±3.9
Continuous	Wake	542.1±11.8	479.3±11.3*	535.9±12.1	265.9±13.6	280.2±12.1
	NREM	158.4±12.1	221.8±11.2*	164.7±10.8	395.4±14,8	374.3±15.7
	REM	19.5±1.7	18.9±1.8	19.4±1.9	58.7±4.5	65.5±4.3
	Latency	85.1±6.7	48.6±6.9	79.7±8.8	19.7±4.8	16.6±5.2

## Sheet: Table 2
	Dark period
		Stationary	Vibration	After vibration
0.1 mM	Wake	549.4±17.3	462.7±14.3	543.2±13.5
	NREM	151.3±10.3	234.8±11.8**	158.6±9.4
	REM	19.3±1.9	22.5±2.2	18.2±1.7
	Latency
1 mM	Wake	554.6±14.1	507.5±12.7	560.6±14.9
	NREM	144.1±14.2	193.7±10.7*	141.8±11.2
	REM	21.3±1.5	18.8±2.4	17.6±1.8
	Latency
Vehicle	Wake	554.2±17.5	461.8±18.2	548.0±13.9
	NREM	147.3±12.5	236.9±11.6**	152.4±14.7
	REM	18.5±1.8	21.3±2.0	19.6±2.2
	Latency
